# Supplementary material for: Single-cell transcriptomics of X-ray irradiated Drosophila wing discs reveals heterogeneity related to cell-cycle status and cell location
Source: eLife. 2026 Feb 4;14:RP106410. doi: 10.7554/eLife.106410 (PMC12872174; doi:10.7554/eLife.106410)
Supplement: Supplementary file 2. — Contains the following columns (Column; description): gene_name; Gene name. p_val; unadjusted p-value of Wilcoxon rank-sum test. avg_log2FC; average log2FC of all cells in 4000 rad condition versus all cells in 0 rad condition. pct.1; Percent of cells expressing given gene in 4000 rad condition. pct.2; Percent of cells expressing given gene in 0 rad condition. p_val_adj; Bonferroni corrected p-value from p_val column (corrected on total genes captured = 13,384). Genes were only included in this table if they were present in at least 1% of cells in either condition, had an adjusted P-value <0.05, and had an average log2FC of ≥0.1. This table was produced using the FindMarkers() function in Seurat v5. [file elife-106410-supp2.csv]

gene_name	p_val	avg_log2FC	pct.1	pct.2	p_val_adj
Corp	0	6.709257871	0.365	0.004	0
CG14695	0	6.299733814	0.169	0.003	0
COX7AL	1.59E-110	5.852210301	0.047	0.001	2.12E-106
CG33494	2.50E-31	5.132419357	0.016	0.002	3.35E-27
Ca-alpha1T	5.67E-56	4.799678465	0.025	0.001	7.59E-52
CG15784	0	4.746053153	0.818	0.155	0
Cyp6d2	0	4.737125688	0.214	0.022	0
asRNA:CR45195	2.65E-120	4.621715099	0.055	0.002	3.55E-116
Arc1	0	4.620093693	0.3	0.046	0
hlk	1.12E-22	4.565822876	0.01	0	1.49E-18
lncRNA:CR44430	0	4.357045825	0.378	0.031	0
egr	0	4.322413026	0.641	0.055	0
Swim	3.03E-305	4.222096401	0.146	0.01	4.05E-301
CR43086	8.83E-32	4.096022275	0.014	0.001	1.18E-27
AOX1	2.75E-62	4.091257585	0.031	0.002	3.68E-58
CG5955	1.75E-21	4.07076967	0.01	0.001	2.35E-17
upd2	2.17E-243	3.942977444	0.116	0.008	2.90E-239
bgm	6.01E-103	3.750951943	0.05	0.003	8.04E-99
Edg78E	4.93E-78	3.699383157	0.057	0.012	6.60E-74
CG8620	8.36E-118	3.678272468	0.079	0.014	1.12E-113
GstE6	0	3.581617923	0.388	0.059	0
Rdh1	3.06E-263	3.511395764	0.138	0.014	4.09E-259
Qtzl	0	3.39770361	0.89	0.282	0
CG32625	5.26E-252	3.388249816	0.132	0.013	7.05E-248
CG3448	0	3.273168805	0.501	0.089	0
CG32313	2.38E-187	3.247997234	0.099	0.01	3.19E-183
asRNA:CR45140	6.71E-27	3.132947958	0.013	0.001	8.97E-23
CG2909	0	3.129604004	0.362	0.056	0
spn-E	0	3.123181954	0.2	0.026	0
asRNA:CR45136	9.73E-129	3.100971677	0.075	0.01	1.30E-124
CG14907	0	3.068899621	0.383	0.065	0
CG10916	0	3.063826278	0.734	0.164	0
Rchy1	0	3.042200066	0.684	0.145	0
scaf	0	3.004873606	0.534	0.093	0
CG8960	4.48E-20	2.938207853	0.012	0.002	6.00E-16
Snap25	0	2.930939067	0.218	0.032	0
Ets21C	4.63E-257	2.927968807	0.155	0.024	6.20E-253
CG12868	0	2.911974445	0.248	0.037	0
Irbp	0	2.876264451	0.476	0.076	0
side-VI	1.95E-24	2.863246134	0.014	0.002	2.61E-20
lncRNA:CR43144	0	2.85743704	0.439	0.108	0
CG9686	8.51E-22	2.825114294	0.014	0.002	1.14E-17
skl	1.04E-45	2.809354025	0.029	0.005	1.39E-41
Irbp18	0	2.77063813	0.713	0.195	0
CG3008	0	2.770253728	0.93	0.432	0
Cpr64Ac	1.73E-60	2.743843122	0.039	0.006	2.31E-56
CG7080	2.63E-94	2.733563457	0.056	0.007	3.51E-90
agt	0	2.723926296	0.79	0.24	0
CG10337	0	2.679752044	0.285	0.048	0
dysf	0	2.674526594	0.444	0.083	0
CG2269	2.44E-142	2.666315009	0.086	0.012	3.27E-138
Ku80	0	2.64774594	0.36	0.06	0
Nt5b	0	2.632876926	0.305	0.057	0
Traf4	0	2.62782342	0.66	0.138	0
Cralbp	0	2.603218359	0.295	0.059	0
Ttc19	0	2.521270771	0.431	0.089	0
CG14854	1.04E-119	2.517153706	0.079	0.014	1.39E-115
CG14304	3.71E-105	2.450936996	0.073	0.014	4.96E-101
CG42365	0	2.448912468	0.39	0.079	0
drd	5.34E-36	2.425768351	0.026	0.005	7.15E-32
spz	3.94E-274	2.390355044	0.198	0.045	5.27E-270
Ldh	0	2.382054284	0.489	0.137	0
CG13699	5.76E-200	2.378424717	0.126	0.02	7.71E-196
lncRNA:CR44458	4.25E-167	2.364279458	0.11	0.019	5.69E-163
CG43120	2.85E-31	2.350155278	0.02	0.003	3.81E-27
CG9411	4.49E-168	2.327989581	0.129	0.03	6.02E-164
CG18547	0	2.325892629	0.774	0.317	0
Ugt302K1	0	2.311062045	0.516	0.166	0
CG10638	0	2.304252165	0.979	0.781	0
Dif	6.38E-133	2.282868722	0.091	0.017	8.54E-129
scb	0	2.277684599	0.566	0.16	0
f	2.08E-127	2.274469544	0.087	0.016	2.78E-123
lncRNA:CR44809	0	2.273503723	0.299	0.071	0
CG44085	4.06E-194	2.272861475	0.164	0.045	5.44E-190
CG31279	5.38E-59	2.248275588	0.041	0.008	7.20E-55
Gadd45	0	2.226607942	0.9	0.442	0
Tsp42Ed	1.67E-23	2.225990309	0.015	0.003	2.24E-19
CG3397	7.98E-69	2.223720687	0.051	0.01	1.07E-64
CG8501	8.61E-17	2.22365384	0.013	0.003	1.15E-12
CG31370	5.97E-27	2.2144088	0.016	0.002	7.99E-23
CG5391	9.48E-212	2.204290412	0.162	0.039	1.27E-207
CG13868	2.89E-14	2.196314858	0.01	0.002	3.87E-10
ver	0	2.160726593	0.652	0.208	0
CG2444	5.14E-19	2.151097512	0.016	0.004	6.87E-15
Pvf1	3.76E-244	2.143954328	0.179	0.041	5.03E-240
mre11	0	2.119766583	0.813	0.333	0
CG18213	0	2.117440738	0.489	0.138	0
CG1299	2.69E-265	2.109542277	0.239	0.074	3.60E-261
Srxn	0	2.106061764	0.454	0.123	0
CG42553	0	2.075504259	0.367	0.1	0
IscU	0	2.074703833	0.99	0.842	0
CG3740	0	2.073710699	0.568	0.163	0
Nfs1	0	2.070270782	0.847	0.408	0
Cyp9f3	9.03E-81	2.067051825	0.063	0.014	1.21E-76
escl	0	2.063752279	0.431	0.113	0
amd	0	2.063045941	0.548	0.203	0
CG14545	4.31E-14	2.047712476	0.013	0.004	5.77E-10
asRNA:CR43868	1.90E-16	2.046381803	0.011	0.002	2.54E-12
CG13707	1.97E-13	2.036053134	0.011	0.003	2.64E-09
slf	3.53E-37	2.035544792	0.077	0.038	4.73E-33
upd3	2.51E-49	2.026564531	0.037	0.008	3.36E-45
Sur	4.09E-29	2.014183732	0.02	0.004	5.47E-25
CG6171	0	1.992560108	0.814	0.367	0
PolZ2	1.16E-288	1.992089303	0.227	0.058	1.55E-284
lncRNA:CR45517	9.17E-216	1.987248196	0.165	0.039	1.23E-211
rdog	0	1.962958701	0.444	0.128	0
GstE3	2.12E-306	1.961599344	0.25	0.069	2.84E-302
CG7130	0	1.95873544	0.321	0.083	0
mtg	0	1.936237587	0.313	0.091	0
Men	3.81E-237	1.933922524	0.186	0.046	5.10E-233
CG9691	0	1.931810818	0.928	0.682	0
DNAlig4	1.03E-186	1.912005617	0.143	0.033	1.38E-182
puml	0	1.907551466	0.594	0.192	0
eIF6	0	1.900420495	0.939	0.618	0
CG8172	4.05E-30	1.896336075	0.038	0.014	5.42E-26
rho	0	1.890392896	0.539	0.194	0
CG14567	2.27E-97	1.876171106	0.087	0.023	3.04E-93
CG13722	5.94E-16	1.861120748	0.011	0.002	7.95E-12
CG31436	1.18E-70	1.857916644	0.055	0.012	1.58E-66
Gcn5	0	1.857876859	0.572	0.184	0
Sp7	3.31E-67	1.855873991	0.06	0.016	4.42E-63
CG10098	0	1.841649892	0.82	0.402	0
CG5707	4.98E-124	1.833285381	0.115	0.033	6.67E-120
Arc2	0	1.825536544	0.299	0.098	0
AdamTS-B	0	1.82360162	0.778	0.362	0
CG10559	3.95E-25	1.822848199	0.021	0.005	5.29E-21
CG15673	3.85E-92	1.812420585	0.082	0.022	5.15E-88
daw	1.62E-37	1.807803327	0.045	0.016	2.17E-33
CG12171	0	1.789733337	0.867	0.519	0
CG13117	1.93E-21	1.784583836	0.017	0.004	2.59E-17
CG33509	0	1.783408786	0.364	0.112	0
CIAPIN1	0	1.778988136	0.93	0.61	0
CG31705	1.97E-94	1.777490533	0.084	0.023	2.63E-90
CG34002	5.04E-28	1.777098732	0.024	0.006	6.75E-24
lncRNA:CR44111	9.26E-11	1.774632182	0.012	0.004	1.24E-06
CG5065	0	1.76934683	0.764	0.358	0
ppk13	0	1.767932108	0.36	0.104	0
GstT1	0	1.761424409	0.87	0.476	0
CG17904	0	1.755672895	0.872	0.484	0
Cox17	0	1.745659672	0.77	0.368	0
moody	3.07E-99	1.738618027	0.088	0.023	4.10E-95
l(2)k05911	0	1.730779514	0.377	0.147	0
Mmp1	0	1.729812408	0.755	0.39	0
rpr	0	1.720944808	0.844	0.479	0
lncRNA:CR43989	1.45E-88	1.714541122	0.078	0.02	1.93E-84
CG11710	0	1.712265348	0.57	0.2	0
Gclc	0	1.708417857	0.409	0.136	0
CG4009	3.80E-31	1.69356603	0.027	0.007	5.09E-27
lncRNA:CR44471	2.19E-28	1.69330804	0.028	0.009	2.94E-24
FBgn0289108	0	1.687290095	0.666	0.302	0
RtcB	0	1.675150689	0.83	0.457	0
Pde6	1.59E-67	1.674030293	0.057	0.014	2.13E-63
CG4576	5.25E-38	1.671679049	0.039	0.012	7.02E-34
Ugt302C1	0	1.667143256	0.566	0.219	0
prage	0	1.664092111	0.706	0.328	0
CG17124	0	1.663028493	0.407	0.145	0
CG17187	0	1.656879578	0.431	0.144	0
CG18641	1.80E-37	1.648126489	0.033	0.008	2.41E-33
insc	6.19E-174	1.642091139	0.179	0.059	8.28E-170
CG6330	6.98E-69	1.634362306	0.08	0.027	9.35E-65
CG42675	9.66E-68	1.634153544	0.069	0.021	1.29E-63
obe	0	1.630363321	0.387	0.134	0
Xrp1	0	1.630357994	0.998	0.928	0
CG11400	1.39E-102	1.626422356	0.086	0.021	1.85E-98
Mettl4	0	1.624278417	0.314	0.108	0
asRNA:CR46066	1.37E-18	1.612285418	0.018	0.005	1.84E-14
lft	0	1.608052401	0.968	0.733	0
GstE7	1.53E-20	1.607909112	0.018	0.005	2.04E-16
CG9689	0	1.607688631	0.944	0.73	0
ItgaPS4	4.74E-42	1.606335243	0.04	0.011	6.34E-38
CG13437	4.96E-15	1.599291299	0.011	0.002	6.63E-11
bcn92	0	1.597918898	0.848	0.49	0
p38c	7.35E-22	1.597726392	0.018	0.004	9.83E-18
CG7607	6.65E-17	1.580839657	0.016	0.005	8.91E-13
Epac	4.69E-27	1.578519184	0.024	0.007	6.28E-23
CG5664	2.17E-251	1.572456579	0.225	0.065	2.90E-247
CG4914	0	1.568057568	0.854	0.509	0
La	0	1.561356878	0.967	0.804	0
CG4115	0	1.553603945	0.31	0.1	0
upd1	3.06E-54	1.541508144	0.063	0.022	4.09E-50
CG1582	0	1.539403555	0.53	0.209	0
Spn55B	0	1.534747217	0.438	0.165	0
CG13847	5.74E-55	1.532033322	0.054	0.016	7.68E-51
Pcyt1	0	1.531723411	0.725	0.361	0
CG10527	0	1.531370465	0.496	0.256	0
PolZ1	8.28E-213	1.525080651	0.22	0.074	1.11E-208
bocks	0	1.524652735	0.414	0.15	0
CG4858	0	1.522231971	0.817	0.464	0
CG32641	1.48E-108	1.517453328	0.126	0.045	1.98E-104
trbl	0	1.517039294	0.686	0.353	0
CG2059	0	1.515523251	0.378	0.13	0
CG15625	2.52E-17	1.515311871	0.016	0.005	3.37E-13
frm	0	1.506999709	0.666	0.431	0
Sbds	0	1.506937082	0.769	0.396	0
DNAlig3	1.04E-200	1.501217287	0.193	0.059	1.39E-196
HBS1	0	1.498802628	0.676	0.302	0
Ilp8	4.66E-14	1.494868611	0.036	0.02	6.23E-10
CG43191	3.71E-14	1.493301442	0.017	0.006	4.97E-10
CG6023	3.60E-60	1.492182609	0.065	0.021	4.81E-56
CG31809	7.09E-70	1.49197338	0.077	0.026	9.49E-66
CG10660	5.06E-44	1.490963117	0.048	0.016	6.77E-40
CG16787	0	1.486201834	0.417	0.158	0
CG8854	5.35E-61	1.486070718	0.053	0.013	7.16E-57
CG4630	6.80E-12	1.484723179	0.01	0.003	9.10E-08
CG31955	2.06E-106	1.481350195	0.108	0.033	2.76E-102
lncRNA:CR44950	5.42E-16	1.477092626	0.011	0.002	7.26E-12
CG7506	0	1.471359607	0.773	0.424	0
CG12224	0	1.469539108	0.38	0.15	0
MRP	0	1.46818192	0.741	0.468	0
antr	8.58E-19	1.45936535	0.018	0.005	1.15E-14
CG10126	3.21E-49	1.452581594	0.073	0.03	4.30E-45
Mocs1	6.47E-174	1.450544167	0.193	0.067	8.67E-170
p53	0	1.441635957	0.334	0.123	0
CG33158	0	1.434511846	0.642	0.31	0
CG13739	6.41E-11	1.43171306	0.012	0.004	8.58E-07
Sulf1	0	1.428516331	0.572	0.237	0
CG13272	1.73E-119	1.417676382	0.136	0.047	2.31E-115
Sclp	6.71E-66	1.412241351	0.073	0.024	8.98E-62
AnxB10	9.12E-198	1.410528316	0.206	0.067	1.22E-193
babos	0	1.408844874	0.832	0.457	0
CG1890	0	1.407503393	0.953	0.742	0
CG6769	0	1.406188991	0.717	0.371	0
Dronc	0	1.401424444	0.749	0.392	0
sisRNA:CR46364	5.39E-77	1.397621373	0.085	0.028	7.21E-73
CG2076	0	1.396489159	0.828	0.503	0
CG31142	0	1.389360663	0.804	0.467	0
robl62A	8.53E-33	1.386687095	0.03	0.008	1.14E-28
CG17816	0	1.386642514	0.503	0.219	0
flz	3.50E-22	1.386603725	0.023	0.007	4.68E-18
hid	0	1.385071971	0.956	0.845	0
Lrt	2.55E-214	1.381831115	0.243	0.089	3.41E-210
wus	0	1.369605749	0.714	0.354	0
dgt2	0	1.367991204	0.922	0.66	0
Lst8	0	1.367464833	0.867	0.548	0
Gs1	2.36E-12	1.367007845	0.016	0.007	3.16E-08
CG16820	4.18E-11	1.365407293	0.011	0.003	5.60E-07
lbm	8.34E-17	1.361144874	0.023	0.009	1.12E-12
Tpc1	0	1.360547633	0.464	0.203	0
GstD3	4.70E-250	1.352743949	0.455	0.26	6.30E-246
Cpr49Ac	1.09E-81	1.343954635	0.089	0.028	1.46E-77
betaTub60D	0	1.323915639	0.956	0.729	0
Uhg8	0	1.321803208	0.478	0.202	0
AdSS	0	1.312821736	0.908	0.62	0
CG31633	3.28E-33	1.311678359	0.047	0.019	4.39E-29
CG7432	2.66E-153	1.3111879	0.202	0.08	3.56E-149
Tom	0	1.308450215	0.978	0.873	0
Klp64D	3.27E-188	1.294963466	0.221	0.081	4.38E-184
GstE5	2.60E-235	1.294535269	0.306	0.128	3.48E-231
CG9231	0	1.290261922	0.819	0.456	0
snoRNA:Irbp-a	2.82E-75	1.289286364	0.068	0.018	3.77E-71
CG13954	2.79E-216	1.288576224	0.251	0.094	3.73E-212
CG9514	2.85E-15	1.279572909	0.016	0.005	3.82E-11
CG14441	0	1.279183348	0.514	0.233	0
Ate1	0	1.278316791	0.74	0.401	0
GstD1	0	1.274785525	1	0.988	0
CG10445	1.65E-264	1.268191321	0.295	0.108	2.21E-260
Drip	1.78E-11	1.263825771	0.015	0.006	2.38E-07
CG31549	1.52E-272	1.261457671	0.437	0.225	2.04E-268
CG12880	0	1.260048669	0.77	0.489	0
CG13082	5.56E-303	1.255231271	0.444	0.22	7.44E-299
ntc	1.51E-53	1.254543952	0.07	0.026	2.02E-49
rad50	0	1.249074547	0.592	0.288	0
Cyp18a1	1.01E-51	1.249016313	0.066	0.025	1.36E-47
RNaseZ	7.93E-197	1.242677637	0.251	0.1	1.06E-192
Afg3l2	0	1.231959377	0.73	0.396	0
asRNA:CR45124	7.44E-10	1.227568046	0.011	0.004	9.96E-06
CG31360	0	1.224397898	0.791	0.397	0
RPA1	0	1.223912857	0.813	0.501	0
CG44303	7.31E-265	1.218910904	0.357	0.155	9.79E-261
CG32645	4.82E-30	1.21609559	0.044	0.018	6.45E-26
CG4267	3.87E-11	1.215045078	0.019	0.009	5.18E-07
trnR	6.17E-27	1.200182533	0.029	0.009	8.26E-23
asRNA:CR44960	4.06E-81	1.19533302	0.111	0.044	5.43E-77
orb	5.30E-35	1.192475185	0.047	0.018	7.09E-31
CG2017	6.79E-261	1.190560222	0.406	0.198	9.09E-257
BI-1	0	1.185574133	0.957	0.822	0
CG8086	9.17E-75	1.182806498	0.081	0.026	1.23E-70
CG18596	4.21E-296	1.180189878	0.384	0.166	5.63E-292
CG18789	5.41E-139	1.178187871	0.178	0.067	7.24E-135
lncRNA:CR43910	8.57E-16	1.178132927	0.022	0.009	1.15E-11
cbc	0	1.177237094	0.41	0.175	0
Alr	0	1.176555889	0.429	0.187	0
CG13631	3.03E-40	1.166097076	0.069	0.031	4.06E-36
CG13124	1.88E-48	1.165631816	0.078	0.034	2.51E-44
Pino	0	1.163190761	0.592	0.333	0
bt	1.27E-12	1.159868671	0.012	0.004	1.69E-08
unc-13	0	1.159865368	0.954	0.843	0
CG10189	7.39E-179	1.152126783	0.228	0.087	9.90E-175
EndoG	2.46E-77	1.151988829	0.118	0.05	3.30E-73
tnc	1.25E-264	1.147021497	0.542	0.33	1.68E-260
ImpL2	0	1.141647617	0.485	0.224	0
mRpL30	0	1.138474118	0.899	0.655	0
lncRNA:CR45973	8.27E-59	1.135794456	0.074	0.027	1.11E-54
CG17068	0	1.134918379	0.421	0.179	0
lncRNA:CR45433	4.08E-25	1.133711461	0.037	0.015	5.45E-21
Clbn	0	1.128571122	0.744	0.43	0
CG12112	9.03E-297	1.126629418	0.442	0.215	1.21E-292
Pcyt2	6.11E-20	1.126138824	0.027	0.011	8.17E-16
gkt	6.70E-76	1.125936255	0.104	0.041	8.96E-72
Ifrd1	0	1.121099392	0.864	0.596	0
CG7632	8.77E-132	1.12012605	0.187	0.077	1.17E-127
TwdlE	1.14E-47	1.118443233	0.114	0.06	1.53E-43
twf	0	1.117552268	0.497	0.237	0
Pgd	0	1.116269131	0.507	0.229	0
sqh	0	1.114102893	0.986	0.897	0
Rtc1	4.13E-285	1.113455415	0.392	0.174	5.53E-281
CG10005	0	1.112577479	0.818	0.579	0
Pld3	0	1.096471197	0.682	0.379	0
CG15098	0	1.091993918	0.973	0.866	0
ATP8B	8.96E-16	1.090074895	0.026	0.012	1.20E-11
Cul2	9.69E-238	1.089117358	0.606	0.393	1.30E-233
danr	1.04E-25	1.087584658	0.036	0.014	1.39E-21
Cyp12a4	7.20E-11	1.086055006	0.016	0.007	9.63E-07
CG17219	7.69E-229	1.084996595	0.322	0.139	1.03E-224
wfs1	4.08E-95	1.083009745	0.148	0.064	5.46E-91
CG15653	2.94E-200	1.082083919	0.285	0.121	3.94E-196
MagR	0	1.081174741	0.534	0.267	0
CG5953	2.02E-282	1.078363191	0.446	0.222	2.70E-278
Uhg3	0	1.076990377	0.758	0.481	0
AgmNAT	1.35E-37	1.075990801	0.046	0.016	1.81E-33
CG7695	5.46E-11	1.07570359	0.015	0.006	7.31E-07
St2	7.70E-290	1.073864353	0.579	0.368	1.03E-285
CG33469	4.85E-25	1.073780498	0.028	0.009	6.49E-21
CG30373	0	1.072167974	0.571	0.302	0
Xpc	0	1.071355403	0.855	0.615	0
Pvf2	1.15E-307	1.070741804	0.368	0.145	1.55E-303
Fdx1	0	1.069930992	0.463	0.221	0
Dro	1.26E-10	1.067529159	0.013	0.005	1.69E-06
cnir	2.26E-80	1.066648275	0.116	0.047	3.03E-76
CG6026	2.60E-35	1.065499108	0.048	0.018	3.49E-31
Rep	9.53E-240	1.061288128	0.339	0.148	1.28E-235
capt	0	1.060083092	0.954	0.652	0
Btk	0	1.058851689	0.994	0.956	0
CG42674	0	1.053838353	0.935	0.772	0
CG17574	0	1.049876557	0.787	0.508	0
CG18324	3.19E-196	1.049607633	0.286	0.123	4.27E-192
CG33939	1.93E-298	1.046926659	0.54	0.306	2.58E-294
CG13623	2.91E-156	1.044273066	0.249	0.111	3.89E-152
CG14879	1.48E-37	1.042624277	0.046	0.017	1.99E-33
Ubc6	0	1.042275339	0.904	0.675	0
CG2972	7.27E-269	1.041412267	0.402	0.186	9.73E-265
CG8303	1.33E-56	1.039090758	0.088	0.037	1.78E-52
CG18787	2.57E-209	1.03671882	0.329	0.15	3.44E-205
c11.1	5.61E-217	1.032853699	0.339	0.157	7.50E-213
Ada2b	1.15E-251	1.031650643	0.4	0.192	1.53E-247
CG2701	0	1.030481914	0.542	0.27	0
CG5048	1.87E-07	1.026619871	0.01	0.004	0.002496444
AnxB11	0	1.02417975	0.92	0.737	0
out	3.85E-75	1.023823755	0.121	0.053	5.15E-71
stum	2.49E-09	1.023546847	0.015	0.007	3.33E-05
kay	0	1.023334699	0.854	0.627	0
Cyt-c-p	0	1.022251892	0.904	0.704	0
tei	5.73E-42	1.021636951	0.076	0.035	7.66E-38
verm	7.45E-241	1.02163679	0.748	0.562	9.98E-237
Mvd	2.89E-290	1.017619861	0.435	0.204	3.87E-286
rho-4	0	1.015047753	0.872	0.594	0
APP-BP1	1.85E-284	1.01470289	0.458	0.228	2.47E-280
Lon	0	1.010701487	0.559	0.295	0
Nmd3	7.23E-237	1.001339376	0.358	0.163	9.68E-233
viaf	0	0.993488025	0.811	0.525	0
EMC2B	4.96E-227	0.991651589	0.382	0.189	6.64E-223
CG8569	7.97E-137	0.990776628	0.223	0.1	1.07E-132
CG10283	5.36E-196	0.990306649	0.318	0.148	7.18E-192
JhI-21	0	0.987023979	0.809	0.529	0
CG5800	1.76E-217	0.983921087	0.373	0.182	2.36E-213
Nmnat	1.90E-102	0.98026338	0.154	0.064	2.55E-98
CG1239	1.84E-121	0.979707854	0.194	0.085	2.46E-117
PCNA2	1.69E-39	0.978912889	0.062	0.026	2.27E-35
Syx6	4.47E-122	0.977631962	0.196	0.086	5.99E-118
Argk1	0	0.977319213	0.995	0.966	0
cv-2	1.42E-187	0.97515428	0.425	0.244	1.90E-183
CG18810	2.70E-28	0.973273373	0.041	0.017	3.62E-24
Las	1.42E-110	0.971297637	0.183	0.081	1.90E-106
CG13390	5.64E-92	0.970440744	0.145	0.062	7.55E-88
CG7857	0	0.968157852	0.611	0.339	0
Slob	1.83E-11	0.965446984	0.013	0.005	2.45E-07
CG12728	2.33E-251	0.961223699	0.437	0.225	3.12E-247
CG9917	0	0.960621987	0.893	0.67	0
Spn47C	5.61E-11	0.960057457	0.015	0.006	7.51E-07
Jra	0	0.954205228	0.847	0.605	0
Pebp1	3.73E-11	0.953564436	0.013	0.005	5.00E-07
CG2540	3.41E-24	0.953177268	0.037	0.016	4.57E-20
Serinc	0	0.950922085	0.634	0.353	0
CG14397	1.59E-10	0.950691383	0.014	0.005	2.12E-06
CHMP2B	2.61E-285	0.950682686	0.494	0.259	3.49E-281
dlp	0	0.94976535	0.938	0.756	0
CG4297	2.10E-09	0.948809015	0.012	0.005	2.81E-05
CG5323	0	0.947817431	0.834	0.587	0
sncRNA:CR43701	3.96E-190	0.947328449	0.388	0.21	5.29E-186
RabGGTa	8.95E-152	0.944498415	0.254	0.116	1.20E-147
Rnmt	3.98E-265	0.943349638	0.412	0.194	5.33E-261
Nf-YB	3.38E-244	0.942738962	0.389	0.182	4.52E-240
Myo61F	0	0.942066685	0.578	0.316	0
CG6044	2.55E-299	0.941965672	0.516	0.271	3.41E-295
CG3609	0	0.934419413	0.763	0.518	0
CG7550	9.91E-129	0.932744582	0.213	0.095	1.33E-124
pippin	8.25E-151	0.932170543	0.275	0.134	1.10E-146
CG13436	9.38E-13	0.931147246	0.021	0.01	1.26E-08
trnA	5.04E-14	0.928999274	0.017	0.006	6.75E-10
MME1	1.37E-86	0.927804087	0.146	0.065	1.84E-82
RIOK1	1.86E-159	0.925352624	0.281	0.134	2.49E-155
CG15435	1.12E-77	0.923429036	0.136	0.062	1.49E-73
lncRNA:CR46204	4.60E-18	0.922709417	0.029	0.013	6.15E-14
CR12842	6.63E-38	0.92152296	0.053	0.021	8.88E-34
CG7841	9.05E-159	0.921170431	0.212	0.083	1.21E-154
Mlc-c	0	0.920806367	0.964	0.81	0
hiw	1.51E-18	0.919444891	0.04	0.02	2.02E-14
Reg-2	4.61E-91	0.918868616	0.148	0.065	6.17E-87
bor	1.84E-292	0.917405355	0.516	0.276	2.46E-288
CG4957	4.57E-94	0.915555271	0.153	0.066	6.11E-90
Ist1	0	0.91278529	0.789	0.522	0
Coq5	1.72E-124	0.910933384	0.211	0.095	2.31E-120
REG	0	0.90943425	0.972	0.899	0
Taf8	1.83E-162	0.908702041	0.284	0.134	2.45E-158
POSH	2.49E-289	0.906528824	0.508	0.268	3.33E-285
lncRNA:CR44463	2.84E-36	0.906523894	0.074	0.037	3.80E-32
Smyd4-1	5.71E-149	0.905860004	0.299	0.154	7.65E-145
CG7376	2.67E-89	0.904537582	0.151	0.068	3.58E-85
TrpRS	0	0.903761029	0.624	0.354	0
nclb	0	0.903006357	0.676	0.418	0
Smyd5	2.87E-272	0.902982329	0.476	0.246	3.84E-268
yellow-b	3.18E-74	0.902391975	0.186	0.102	4.25E-70
EMC8-9	0	0.902092609	0.792	0.504	0
Atg12	2.05E-238	0.901745277	0.423	0.214	2.74E-234
CG5412	6.85E-238	0.901059205	0.412	0.204	9.17E-234
Prp31	0	0.898811623	0.773	0.539	0
AlaRS	0	0.897121522	0.964	0.805	0
lncRNA:CR43818	1.15E-92	0.896563503	0.17	0.081	1.54E-88
l(2)k01209	9.60E-268	0.894591235	0.503	0.274	1.28E-263
CG7724	2.76E-90	0.893776587	0.15	0.066	3.70E-86
dan	1.09E-10	0.892149403	0.012	0.004	1.46E-06
CG34228	3.38E-239	0.889232665	0.428	0.218	4.52E-235
Spn42Da	0	0.888401589	0.693	0.446	0
ppk6	2.91E-08	0.887641852	0.011	0.005	0.000389145
CG6005	2.89E-101	0.885654318	0.17	0.076	3.87E-97
CG11655	8.29E-96	0.88474554	0.157	0.069	1.11E-91
Polr2K	0	0.8835922	0.931	0.8	0
veli	0	0.883235024	0.724	0.436	0
mey	6.93E-290	0.883146789	0.544	0.308	9.28E-286
CG30108	2.32E-133	0.8828393	0.256	0.126	3.11E-129
loco	1.51E-177	0.878351339	0.342	0.175	2.02E-173
Trm7-32	3.74E-220	0.87803417	0.42	0.218	5.00E-216
CLS	2.12E-228	0.874685093	0.43	0.223	2.84E-224
Nepl3	0	0.874137474	0.728	0.483	0
CG34056	1.46E-295	0.873803714	0.565	0.325	1.96E-291
CG14598	5.03E-23	0.87319835	0.062	0.034	6.74E-19
CR44391	3.99E-17	0.871790461	0.02	0.007	5.34E-13
CG31249	1.05E-234	0.870950425	0.437	0.225	1.40E-230
NLaz	1.35E-07	0.870609073	0.017	0.009	0.001808716
CG9286	0	0.870027467	0.639	0.39	0
wun	7.87E-230	0.86929915	0.53	0.319	1.05E-225
ValRS	2.53E-290	0.868699099	0.548	0.307	3.39E-286
CG44532	2.66E-21	0.868342424	0.035	0.015	3.56E-17
CG14207	0	0.86804003	0.837	0.582	0
CkIIalpha-i3	3.10E-127	0.864235729	0.248	0.123	4.14E-123
DCTN5-p25	2.28E-259	0.864013347	0.509	0.281	3.05E-255
cib	0	0.862814036	1	0.992	0
clt	3.38E-191	0.861913303	0.351	0.174	4.52E-187
Papst2	4.45E-70	0.859918054	0.124	0.056	5.95E-66
CG5934	1.04E-283	0.859057352	0.523	0.281	1.39E-279
Naprt	1.93E-197	0.858915989	0.391	0.205	2.58E-193
mei-9	3.13E-136	0.858899291	0.242	0.113	4.19E-132
GstE1	2.87E-124	0.856977124	0.296	0.164	3.84E-120
lush	9.10E-13	0.855270806	0.018	0.007	1.22E-08
EndoGI	0	0.854703251	0.748	0.489	0
SmydA-8	1.08E-07	0.852631415	0.013	0.006	0.001440239
Fntb	2.56E-271	0.85227769	0.508	0.275	3.43E-267
CG8097	1.68E-215	0.850123886	0.453	0.252	2.24E-211
Pex10	1.36E-67	0.849724892	0.141	0.07	1.81E-63
kraken	1.23E-281	0.84877383	0.656	0.439	1.65E-277
CG8379	1.92E-119	0.848563564	0.203	0.092	2.57E-115
spn-A	4.96E-299	0.847825247	0.564	0.314	6.64E-295
CG8326	4.33E-179	0.847388461	0.341	0.171	5.80E-175
DAAM	2.62E-160	0.845893201	0.314	0.159	3.50E-156
Gcn2	7.18E-184	0.843921174	0.332	0.163	9.61E-180
Ptpmeg2	0	0.841908949	0.736	0.496	0
CG32756	9.78E-207	0.840374865	0.406	0.213	1.31E-202
CG6574	5.09E-125	0.840371151	0.223	0.104	6.81E-121
CG14721	1.40E-154	0.839533354	0.307	0.155	1.87E-150
Mis12	8.73E-190	0.838221239	0.366	0.184	1.17E-185
CR14798	3.96E-41	0.83817451	0.083	0.041	5.29E-37
CG41128	0	0.837819574	0.964	0.839	0
Ank2	1.33E-49	0.837740696	0.075	0.031	1.78E-45
fray	0	0.836914999	0.654	0.388	0
CG34261	7.65E-124	0.836645622	0.255	0.129	1.02E-119
Pbgs	1.25E-181	0.834056983	0.363	0.189	1.68E-177
Nxt1	0	0.833780261	0.946	0.834	0
Roe1	2.45E-293	0.832268377	0.567	0.321	3.28E-289
CG13157	6.51E-08	0.831480991	0.011	0.004	0.000871384
Tsp42Ej	2.21E-43	0.829223502	0.081	0.038	2.96E-39
sage	1.65E-48	0.827817126	0.1	0.05	2.21E-44
VepD	4.44E-29	0.827080744	0.046	0.019	5.95E-25
TBCB	0	0.823785211	0.807	0.559	0
MAPk-Ak2	0	0.822672687	0.806	0.535	0
Dph3	1.19E-148	0.822468557	0.309	0.159	1.60E-144
CG43319	1.38E-15	0.822141883	0.029	0.014	1.84E-11
hoip	0	0.821477149	0.973	0.866	0
CG5938	0	0.820238589	0.649	0.383	0
CG2975	7.05E-17	0.820020739	0.024	0.01	9.43E-13
Mic26-27	0	0.818772561	0.973	0.869	0
mRpL42	0	0.818098625	0.905	0.721	0
Dgp-1	6.10E-228	0.817683809	0.544	0.329	8.17E-224
Septin5	5.89E-203	0.817227576	0.393	0.202	7.88E-199
Uros1	2.72E-151	0.81649636	0.281	0.136	3.64E-147
APC7	9.66E-35	0.816429973	0.05	0.02	1.29E-30
RPA3	0	0.815759717	0.946	0.794	0
Rcd4	7.50E-173	0.815302211	0.348	0.178	1.00E-168
pes	5.31E-12	0.812313199	0.016	0.006	7.11E-08
CG15535	9.13E-253	0.810875017	0.497	0.269	1.22E-248
CG9184	5.63E-21	0.810411911	0.029	0.011	7.53E-17
CG18094	1.13E-26	0.808009241	0.047	0.021	1.51E-22
Hsc20	1.63E-72	0.807654156	0.152	0.075	2.18E-68
Brr2	0	0.804879818	0.828	0.589	0
chic	0	0.804621608	1	0.999	0
lncRNA:CR44582	3.36E-17	0.803920945	0.033	0.016	4.49E-13
Fer1HCH	0	0.803570984	0.981	0.907	0
Mur89F	2.53E-06	0.803500556	0.014	0.008	0.033912709
euc	4.08E-07	0.803347385	0.012	0.006	0.005461866
P32	0	0.802694916	0.924	0.761	0
CG7126	2.00E-13	0.80173026	0.022	0.01	2.67E-09
mRpL43	2.38E-273	0.800825976	0.561	0.32	3.19E-269
mRpS25	0	0.799978531	0.724	0.462	0
Papss	1.02E-136	0.799443036	0.28	0.141	1.37E-132
Efr	9.04E-64	0.799426598	0.122	0.058	1.21E-59
CG31869	6.64E-284	0.799026906	0.591	0.348	8.89E-280
PGAP2	1.30E-181	0.798764627	0.353	0.177	1.74E-177
CG5835	1.68E-106	0.796367834	0.309	0.184	2.25E-102
CG11686	0	0.794152524	0.84	0.62	0
AlkB	2.49E-157	0.793933864	0.325	0.168	3.33E-153
Rcd6	1.69E-62	0.793433741	0.125	0.061	2.26E-58
CG17104	5.15E-126	0.79298833	0.255	0.13	6.89E-122
PolH	9.43E-132	0.792291791	0.322	0.178	1.26E-127
pain	6.00E-147	0.789441163	0.315	0.165	8.03E-143
CG32075	2.24E-135	0.78937936	0.28	0.142	3.00E-131
fan	3.65E-14	0.788817537	0.031	0.016	4.88E-10
Polr2L	0	0.785588741	0.948	0.82	0
CG6701	1.13E-76	0.785486972	0.195	0.107	1.52E-72
wupA	6.49E-86	0.784266899	0.141	0.062	8.69E-82
CG11843	2.95E-29	0.784222211	0.05	0.022	3.95E-25
Zw	1.14E-147	0.783303227	0.338	0.184	1.53E-143
galla-2	3.58E-150	0.783264491	0.322	0.168	4.80E-146
XRCC1	9.91E-193	0.78281807	0.431	0.239	1.33E-188
CG11920	5.94E-104	0.781333833	0.216	0.108	7.95E-100
GstD9	2.79E-226	0.780480694	0.529	0.313	3.73E-222
gem	1.13E-41	0.779243852	0.098	0.051	1.52E-37
Pax	7.09E-255	0.779124121	0.601	0.375	9.50E-251
lncRNA:CR43461	2.19E-63	0.778249974	0.167	0.092	2.93E-59
CG1236	0	0.776777387	0.841	0.619	0
CG14130	3.56E-73	0.776159001	0.177	0.095	4.77E-69
CG13896	9.36E-118	0.775834348	0.242	0.121	1.25E-113
fy	9.12E-179	0.775663484	0.359	0.184	1.22E-174
lncRNA:CR43337	8.72E-16	0.775396836	0.037	0.019	1.17E-11
lncRNA:CR44994	8.22E-66	0.772922939	0.142	0.071	1.10E-61
Rab21	2.58E-162	0.772048211	0.348	0.182	3.46E-158
CG13887	0	0.772038331	0.976	0.902	0
CG6665	6.01E-76	0.771128993	0.146	0.069	8.04E-72
CG8768	2.13E-121	0.771012134	0.258	0.131	2.84E-117
ND-AGGG	0	0.770418312	0.889	0.727	0
CG34021	2.36E-11	0.769433815	0.022	0.011	3.16E-07
mdlc	2.00E-161	0.768435368	0.318	0.158	2.68E-157
Ge-1	0	0.768099435	0.764	0.486	0
nyo	1.13E-259	0.767492734	0.5	0.269	1.52E-255
CG6891	0	0.76618866	0.994	0.946	0
CG2767	0	0.766107089	0.951	0.828	0
Trf	3.49E-209	0.765289542	0.399	0.199	4.68E-205
Arl1	0	0.764736241	0.722	0.464	0
Rheb	0	0.764510615	0.716	0.464	0
Tsf3	5.35E-09	0.763809931	0.015	0.007	7.16E-05
Dlip2	4.27E-207	0.76316609	0.474	0.269	5.72E-203
Arpc3A	0	0.762834852	0.903	0.732	0
CG1542	0	0.762199692	0.825	0.588	0
wun2	9.63E-51	0.76126458	0.098	0.047	1.29E-46
TTLL15	5.37E-91	0.760315064	0.169	0.079	7.19E-87
Vps29	0	0.760188104	0.866	0.657	0
CG1575	4.28E-130	0.75802869	0.29	0.153	5.73E-126
CG15611	1.84E-42	0.757450353	0.11	0.06	2.46E-38
Ddc	5.78E-59	0.75741503	0.194	0.116	7.73E-55
Brd	3.97E-39	0.756613891	0.121	0.069	5.31E-35
cpa	0	0.7565666	0.866	0.658	0
Tom20	0	0.756034213	0.961	0.851	0
lncRNA:CR43264	1.48E-188	0.755614059	0.333	0.163	1.98E-184
Hip14	3.82E-171	0.754361603	0.358	0.188	5.11E-167
lncRNA:CR42719	2.71E-18	0.753807531	0.034	0.016	3.63E-14
lncRNA:CR46102	1.13E-09	0.752249784	0.019	0.009	1.51E-05
Fancl	1.92E-25	0.750768626	0.055	0.027	2.56E-21
CG14258	2.63E-10	0.750445579	0.017	0.008	3.52E-06
CG13926	9.67E-291	0.749285854	0.631	0.383	1.29E-286
CG9945	3.95E-101	0.74871441	0.23	0.12	5.29E-97
Vps60	0	0.748653086	0.808	0.589	0
Camp	9.49E-120	0.748194968	0.259	0.133	1.27E-115
Coq8	1.49E-153	0.7481354	0.363	0.2	1.99E-149
Jafrac1	0	0.747930318	0.995	0.971	0
CG12170	3.98E-63	0.747790964	0.127	0.061	5.33E-59
Nhe2	9.68E-89	0.746441322	0.194	0.099	1.30E-84
CG14613	7.14E-160	0.746387478	0.363	0.196	9.56E-156
Cht11	3.63E-25	0.74635322	0.049	0.023	4.86E-21
CG8043	1.63E-08	0.745064106	0.02	0.011	0.000218321
mal	3.63E-152	0.744958991	0.356	0.196	4.86E-148
Sccpdh2	5.05E-55	0.744896574	0.132	0.069	6.76E-51
Tom7	0	0.74465151	0.993	0.953	0
Alg13	9.67E-66	0.742306465	0.15	0.077	1.29E-61
kar	1.09E-44	0.741803045	0.092	0.045	1.46E-40
mbf1	0	0.73950028	0.966	0.887	0
Ide	9.22E-199	0.738703197	0.429	0.233	1.23E-194
CG15387	0	0.736551252	0.847	0.621	0
SerRS	0	0.736435338	0.956	0.836	0
Atg6	5.00E-132	0.734978589	0.306	0.164	6.70E-128
Cyp9f2	4.85E-12	0.734636172	0.026	0.013	6.49E-08
Wbp2	3.61E-227	0.734500916	0.531	0.31	4.84E-223
CR18228	7.70E-11	0.734084648	0.012	0.004	1.03E-06
CG7006	0	0.733692786	0.763	0.536	0
CG42402	3.57E-48	0.733633651	0.114	0.059	4.78E-44
sick	5.49E-187	0.733314317	0.603	0.417	7.35E-183
CG30196	9.92E-35	0.732230727	0.121	0.073	1.33E-30
Mmp2	1.76E-281	0.73213955	0.518	0.273	2.36E-277
pinta	1.74E-149	0.731749717	0.341	0.183	2.33E-145
lncRNA:CR32582	2.11E-29	0.731175185	0.071	0.037	2.82E-25
AhcyL2	1.95E-06	0.730402318	0.015	0.008	0.026064637
CG12848	0	0.728594151	0.754	0.518	0
CG31793	7.36E-44	0.727054192	0.083	0.039	9.86E-40
Aven	7.97E-85	0.725185028	0.179	0.089	1.07E-80
CG6191	1.51E-271	0.725059411	0.657	0.443	2.02E-267
CG15643	2.57E-56	0.719983707	0.108	0.051	3.45E-52
SpdS	0	0.719181181	0.808	0.596	0
CG8360	2.05E-108	0.717364545	0.284	0.159	2.74E-104
cN-IIIB	7.29E-181	0.716979545	0.419	0.233	9.76E-177
Toll-9	1.31E-11	0.716089202	0.027	0.014	1.75E-07
CycG	0	0.714261257	1	0.996	0
zip	0	0.714049656	0.996	0.97	0
mRpS18C	2.66E-234	0.712130572	0.588	0.366	3.56E-230
CG1695	3.55E-09	0.710919782	0.015	0.007	4.75E-05
Sec22	0	0.710810268	0.86	0.64	0
CG6843	1.72E-305	0.708300113	0.705	0.458	2.30E-301
CG31523	2.06E-278	0.708079404	0.678	0.445	2.76E-274
PHGPx	0	0.708070314	0.951	0.857	0
aay	1.52E-31	0.708059472	0.093	0.053	2.03E-27
l(2)k14505	4.30E-306	0.707919257	0.703	0.466	5.75E-302
GstT2	1.36E-83	0.707824658	0.2	0.106	1.82E-79
Fer2LCH	0	0.706846731	0.977	0.924	0
asRNA:CR45185	3.44E-121	0.706086684	0.373	0.229	4.61E-117
Spag1	1.65E-14	0.705886191	0.034	0.018	2.20E-10
Rab30	1.30E-131	0.704502917	0.291	0.151	1.74E-127
Vsp37A	0	0.703608471	0.748	0.479	0
Vps2	0	0.702842268	0.849	0.641	0
NijC	2.27E-16	0.702602192	0.033	0.016	3.04E-12
Aprt	5.52E-194	0.70122588	0.505	0.304	7.39E-190
CG33181	3.96E-116	0.700552763	0.469	0.327	5.29E-112
Leash	7.55E-189	0.700469915	0.447	0.25	1.01E-184
wash	1.11E-93	0.700214734	0.231	0.124	1.48E-89
cactin	5.25E-171	0.698205505	0.419	0.234	7.03E-167
CG11267	0	0.698062381	0.993	0.964	0
CG13192	1.98E-64	0.698031943	0.15	0.078	2.65E-60
CG1463	2.62E-170	0.696615841	0.417	0.234	3.50E-166
CG4607	3.22E-10	0.696528561	0.038	0.024	4.31E-06
lncRNA:CR44605	7.46E-09	0.695152632	0.021	0.011	9.99E-05
ZnT63C	2.90E-206	0.695115348	0.536	0.329	3.89E-202
lncRNA:CR46322	4.11E-53	0.694847056	0.111	0.054	5.50E-49
CysRS	1.97E-205	0.693823356	0.493	0.284	2.63E-201
lncRNA:CR45147	2.15E-06	0.692984905	0.013	0.007	0.028771022
Sou	1.99E-117	0.692682844	0.264	0.136	2.67E-113
Klc	2.77E-236	0.692428812	0.588	0.362	3.71E-232
CG11342	9.88E-88	0.690060337	0.194	0.098	1.32E-83
SH3PX1	2.12E-289	0.689225467	0.695	0.458	2.84E-285
CR41597	6.37E-113	0.688602864	0.283	0.154	8.52E-109
Rab32	4.43E-105	0.688515925	0.241	0.127	5.93E-101
CG34148	5.54E-83	0.687627241	0.205	0.11	7.41E-79
Tim17b	0	0.687181886	0.991	0.956	0
Rh5	2.51E-08	0.686829132	0.014	0.007	0.000336032
ORMDL	9.02E-149	0.686237154	0.361	0.198	1.21E-144
asRNA:CR45549	8.79E-08	0.685039608	0.01	0.004	0.001175945
PPP1R15	1.07E-225	0.684981588	0.602	0.379	1.44E-221
Cdk5	2.27E-151	0.68496579	0.369	0.204	3.04E-147
Pdxk	8.31E-159	0.684196532	0.385	0.215	1.11E-154
CG10041	2.84E-13	0.684011862	0.038	0.022	3.80E-09
CG4617	5.61E-150	0.683582279	0.36	0.197	7.51E-146
hpRNA:CR33940	0	0.683398702	0.93	0.78	0
Sdr	2.53E-116	0.682345103	0.322	0.187	3.39E-112
CG8353	2.18E-44	0.681847437	0.09	0.044	2.91E-40
Socs36E	3.44E-243	0.681080552	0.893	0.762	4.60E-239
lncRNA:CR42861	7.01E-184	0.680112174	0.476	0.279	9.39E-180
Ercc1	4.78E-127	0.679657709	0.333	0.187	6.39E-123
lncRNA:CR44135	3.18E-39	0.677025003	0.1	0.054	4.26E-35
CG5039	1.94E-42	0.676586898	0.102	0.053	2.60E-38
CG9436	1.21E-194	0.676528247	0.592	0.394	1.62E-190
CG15317	1.46E-139	0.676296038	0.36	0.202	1.96E-135
asRNA:CR45145	2.52E-07	0.676231241	0.015	0.008	0.003375839
ZnT77C	8.22E-31	0.674617866	0.073	0.038	1.10E-26
CG33490	1.32E-09	0.673014977	0.013	0.005	1.77E-05
hpRNA:CR32207	0	0.672202564	0.816	0.596	0
CG42495	7.32E-84	0.67187847	0.207	0.11	9.80E-80
mEFTu1	0	0.671866369	0.899	0.724	0
Ada	2.95E-78	0.671646819	0.179	0.092	3.95E-74
Pglym78	0	0.671454328	0.848	0.69	0
CG32448	2.86E-246	0.670796494	0.643	0.42	3.83E-242
Tsp42Ef	1.14E-226	0.670736634	0.617	0.4	1.53E-222
CG2691	5.38E-140	0.670584014	0.362	0.206	7.20E-136
Rae1	2.61E-291	0.670473921	0.742	0.521	3.49E-287
CG12909	2.21E-206	0.669592848	0.573	0.364	2.95E-202
CG11141	5.71E-92	0.669456022	0.242	0.133	7.65E-88
flr	0	0.668820335	0.803	0.584	0
CG1146	1.16E-272	0.668111493	0.811	0.616	1.56E-268
CG15456	8.25E-57	0.666111099	0.15	0.082	1.10E-52
CG13630	1.88E-285	0.665302659	0.693	0.456	2.51E-281
CG7341	6.81E-75	0.664709906	0.192	0.103	9.11E-71
CG7367	4.75E-32	0.663746797	0.081	0.044	6.35E-28
CG10089	1.32E-06	0.663224036	0.018	0.01	0.01768839
CG15546	5.25E-25	0.662811324	0.1	0.063	7.02E-21
Phb1	0	0.662318756	0.972	0.872	0
CG33926	4.50E-07	0.662093229	0.013	0.007	0.006026793
elm	1.95E-209	0.66207894	0.534	0.318	2.61E-205
Adi1	1.09E-209	0.661888901	0.567	0.356	1.45E-205
RPA2	0	0.661705621	0.834	0.568	0
CG17977	2.00E-209	0.660406584	0.538	0.319	2.68E-205
Drice	8.26E-234	0.660152489	0.625	0.399	1.10E-229
CG43103	8.35E-27	0.659707194	0.084	0.048	1.12E-22
CG12134	2.63E-189	0.659181289	0.498	0.296	3.53E-185
CG34163	1.28E-253	0.658904996	0.688	0.468	1.72E-249
CG7148	1.27E-100	0.658645999	0.259	0.143	1.70E-96
pic	1.27E-300	0.658550974	0.802	0.591	1.70E-296
kek1	0	0.658452922	0.968	0.846	0
phr6-4	7.17E-62	0.658207356	0.153	0.081	9.59E-58
Gos28	9.41E-124	0.658146755	0.322	0.178	1.26E-119
RnrL	0	0.657564522	0.728	0.441	0
CG11593	1.69E-273	0.657518822	0.693	0.452	2.26E-269
Ilk	6.54E-216	0.65667447	0.571	0.351	8.75E-212
Bet1	2.18E-261	0.656310417	0.705	0.493	2.92E-257
Cad96Cb	7.57E-10	0.65612569	0.024	0.013	1.01E-05
CCDC53	5.92E-51	0.656109037	0.115	0.058	7.92E-47
Snx1	2.28E-207	0.655721728	0.556	0.343	3.06E-203
CG6276	3.50E-214	0.655701745	0.528	0.308	4.68E-210
vret	2.36E-109	0.65533377	0.296	0.167	3.16E-105
CG7519	0	0.654744303	0.858	0.668	0
Tom70	6.29E-122	0.654568529	0.287	0.152	8.41E-118
Polr1E	4.35E-221	0.653685487	0.629	0.415	5.82E-217
Unc50	1.06E-159	0.653188266	0.429	0.25	1.41E-155
Uhg2	1.18E-160	0.653000758	0.469	0.29	1.58E-156
HemK1	3.33E-68	0.652931466	0.169	0.09	4.46E-64
AsnS	7.08E-96	0.652741846	0.193	0.094	9.47E-92
CG2678	2.16E-11	0.651883	0.027	0.015	2.90E-07
Nmdmc	6.26E-203	0.651682738	0.628	0.429	8.38E-199
Spec2	1.64E-91	0.651216627	0.221	0.117	2.20E-87
Ufsp2	3.38E-142	0.651108606	0.351	0.193	4.52E-138
CG11722	8.07E-106	0.650935772	0.271	0.147	1.08E-101
Kyat	3.16E-242	0.650443462	0.657	0.433	4.23E-238
Uba4	7.50E-116	0.650268833	0.305	0.17	1.00E-111
p115	2.67E-203	0.650177859	0.544	0.331	3.58E-199
CG6659	2.13E-189	0.649838658	0.508	0.308	2.85E-185
CG7133	9.74E-256	0.649422973	0.661	0.432	1.30E-251
Nct	8.01E-260	0.648724855	0.644	0.399	1.07E-255
GluRS-m	9.65E-23	0.648451477	0.041	0.019	1.29E-18
Ser	2.12E-240	0.648231132	0.697	0.478	2.84E-236
Cat	0	0.647748355	0.953	0.823	0
sordd1	0	0.646548926	0.863	0.645	0
Polr2C	0	0.64627745	0.846	0.642	0
Chmp1	0	0.645662983	0.915	0.78	0
Pfdn1	0	0.645402584	0.934	0.807	0
CG31800	5.49E-157	0.643978405	0.419	0.243	7.35E-153
CG31715	0	0.643865189	0.965	0.884	0
CG10646	2.36E-89	0.642978938	0.211	0.109	3.15E-85
CG31710	8.34E-228	0.642973433	0.704	0.498	1.12E-223
Smug	2.55E-36	0.642409454	0.084	0.043	3.41E-32
ZIPIC	2.11E-83	0.641354461	0.207	0.11	2.82E-79
CG3823	1.09E-192	0.640276652	0.575	0.375	1.45E-188
PEK	9.68E-267	0.640121609	0.678	0.434	1.29E-262
Btnd	3.66E-10	0.640115534	0.024	0.013	4.90E-06
CG5114	1.17E-143	0.64006509	0.39	0.225	1.57E-139
Polr3D	2.05E-168	0.640002509	0.488	0.298	2.74E-164
CG15152	1.44E-19	0.639877255	0.052	0.029	1.93E-15
CG34132	0	0.638137089	0.799	0.595	0
Rnf146	6.31E-175	0.638008842	0.479	0.286	8.45E-171
Polr1H	8.45E-83	0.63773592	0.24	0.137	1.13E-78
Exn	3.89E-191	0.636973291	0.558	0.357	5.21E-187
CG6066	6.82E-207	0.636493325	0.736	0.55	9.13E-203
Hibch	4.42E-212	0.636426288	0.614	0.401	5.92E-208
CG7768	2.78E-10	0.636377321	0.022	0.011	3.72E-06
RabGGTb	1.99E-121	0.635411345	0.334	0.19	2.66E-117
CR44003	1.35E-36	0.63436996	0.071	0.034	1.81E-32
CG9586	0	0.634363026	0.846	0.647	0
PIG-V	2.02E-74	0.633704107	0.188	0.101	2.71E-70
Cortactin	0	0.633633992	0.795	0.566	0
Hsc70-2	3.04E-44	0.633249756	0.154	0.093	4.07E-40
CG6962	1.31E-59	0.632812014	0.136	0.069	1.75E-55
Ir40a	4.84E-13	0.632275549	0.037	0.021	6.48E-09
dgrn	9.71E-141	0.631986686	0.379	0.217	1.30E-136
lncRNA:CR44964	3.66E-21	0.631853278	0.058	0.032	4.90E-17
unc-45	4.45E-217	0.631721766	0.595	0.376	5.95E-213
eIF2D	4.12E-203	0.631310912	0.561	0.351	5.52E-199
mRpL46	5.32E-155	0.630871063	0.443	0.264	7.12E-151
rtet	3.30E-127	0.630824833	0.339	0.191	4.41E-123
lncRNA:CR45530	1.20E-26	0.630415939	0.076	0.042	1.61E-22
lncRNA:CR44898	2.43E-25	0.628504772	0.051	0.025	3.25E-21
Su(var)3-9	2.74E-79	0.627727199	0.241	0.14	3.67E-75
cl	0	0.627692856	0.983	0.931	0
l(2)k09848	7.35E-199	0.627583074	0.588	0.382	9.84E-195
CG1434	8.83E-67	0.627557658	0.186	0.104	1.18E-62
Slc25A46a	1.14E-82	0.627428421	0.22	0.12	1.53E-78
lsn	4.03E-194	0.627229902	0.596	0.391	5.39E-190
CG5001	4.03E-196	0.627218651	0.549	0.343	5.39E-192
CG9646	2.93E-126	0.626934352	0.299	0.161	3.92E-122
mst	1.84E-157	0.625987822	0.435	0.255	2.46E-153
Mtr4	1.58E-119	0.625169782	0.335	0.194	2.12E-115
stc	1.04E-193	0.624957182	0.532	0.325	1.40E-189
CG10508	2.40E-48	0.62488378	0.098	0.047	3.22E-44
bru2	6.26E-11	0.624782568	0.031	0.018	8.37E-07
ect	1.01E-08	0.624153619	0.022	0.012	0.000135376
amrt	3.04E-76	0.623283029	0.191	0.102	4.07E-72
Pfdn6	0	0.623255405	0.939	0.833	0
nbs	6.18E-75	0.622781378	0.19	0.102	8.27E-71
lncRNA:CR45465	1.07E-11	0.62251466	0.027	0.014	1.43E-07
CG42327	2.30E-149	0.621820321	0.427	0.257	3.08E-145
CalpB	1.86E-112	0.621156595	0.311	0.177	2.49E-108
FeCH	6.41E-165	0.621151947	0.452	0.265	8.58E-161
CG5704	8.63E-67	0.621115054	0.178	0.097	1.16E-62
CG1105	4.10E-219	0.621113248	0.634	0.417	5.48E-215
CG44243	2.15E-56	0.620066676	0.149	0.081	2.88E-52
Xxylt	8.52E-85	0.619651251	0.223	0.122	1.14E-80
P58IPK	1.34E-162	0.619651184	0.474	0.287	1.80E-158
CG31717	2.15E-112	0.619546096	0.321	0.184	2.88E-108
Sgsh	3.50E-142	0.619394226	0.416	0.248	4.68E-138
Cyp12a5	2.91E-08	0.619219466	0.019	0.01	0.000389235
CG32280	2.05E-283	0.619010116	0.77	0.561	2.74E-279
EMC5	0	0.61816423	0.837	0.65	0
CG4872	4.74E-73	0.618155393	0.203	0.113	6.35E-69
Ski6	3.57E-212	0.618143778	0.629	0.419	4.77E-208
CG14961	2.22E-49	0.617999984	0.165	0.099	2.96E-45
TER94	0	0.617672056	0.988	0.935	0
CG5181	4.70E-300	0.616472891	0.77	0.538	6.29E-296
Pop2	0	0.615574474	0.864	0.678	0
Hr3	3.01E-87	0.614615809	0.227	0.125	4.03E-83
CG6094	1.67E-133	0.614262582	0.359	0.201	2.24E-129
cuff	1.34E-28	0.613073832	0.067	0.035	1.79E-24
Myc	0	0.612885217	0.979	0.871	0
RpL22-like	2.12E-19	0.612833201	0.041	0.021	2.84E-15
mTerf3	2.12E-124	0.611989717	0.359	0.208	2.84E-120
CG17712	2.60E-172	0.611328346	0.486	0.291	3.48E-168
CG32202	8.21E-109	0.611004107	0.365	0.223	1.10E-104
CG9386	1.79E-59	0.610897621	0.148	0.078	2.40E-55
mahj	3.75E-142	0.610643113	0.447	0.276	5.01E-138
CG17600	9.74E-164	0.61025393	0.459	0.272	1.30E-159
Grasp65	1.02E-212	0.609932009	0.625	0.408	1.37E-208
CG42376	1.41E-163	0.609785025	0.515	0.328	1.89E-159
Fadd	1.60E-60	0.609681413	0.145	0.075	2.14E-56
sc	4.38E-31	0.609429534	0.274	0.208	5.86E-27
Dph1	1.51E-52	0.609288564	0.14	0.077	2.02E-48
pn	2.67E-23	0.609200262	0.056	0.029	3.57E-19
Sil1	5.72E-59	0.608996777	0.141	0.073	7.66E-55
Polr1C	2.38E-126	0.608740902	0.327	0.181	3.18E-122
CG33107	1.28E-34	0.608534357	0.094	0.051	1.71E-30
amx	1.43E-29	0.608332885	0.071	0.037	1.91E-25
l(1)G0004	1.12E-232	0.607653822	0.703	0.485	1.50E-228
Dark	7.06E-121	0.607610735	0.327	0.185	9.45E-117
eEF1delta	0	0.607237128	0.994	0.969	0
Tob	1.39E-31	0.607144742	0.077	0.041	1.86E-27
sn	0	0.606472727	0.966	0.882	0
Stam	4.19E-148	0.606170211	0.421	0.249	5.61E-144
eRF1	0	0.606143821	0.944	0.835	0
CG11257	1.46E-13	0.605694432	0.036	0.02	1.96E-09
CG30496	6.16E-98	0.605296399	0.248	0.133	8.25E-94
Cda4	0	0.604404371	0.892	0.725	0
lncRNA:CR45312	9.30E-16	0.604376559	0.03	0.014	1.25E-11
mRpL28	2.45E-297	0.604218883	0.786	0.571	3.27E-293
CG18190	1.10E-283	0.604172298	0.777	0.565	1.47E-279
P5CDh1	1.49E-150	0.60416947	0.478	0.298	1.99E-146
CG15715	0	0.603087037	0.904	0.731	0
Noa36	1.94E-220	0.603019484	0.648	0.433	2.59E-216
Hus1-like	1.74E-81	0.602732199	0.229	0.129	2.33E-77
CG13775	8.89E-26	0.602349066	0.063	0.034	1.19E-21
asRNA:CR45907	6.81E-40	0.602296658	0.109	0.06	9.12E-36
IKKepsilon	8.17E-122	0.602107789	0.374	0.224	1.09E-117
CG4210	3.92E-64	0.601840305	0.378	0.275	5.24E-60
lncRNA:CR43241	7.24E-236	0.60161607	0.655	0.417	9.69E-232
Ogdh	2.81E-235	0.601492818	0.678	0.447	3.77E-231
Ih	4.35E-65	0.601377839	0.153	0.08	5.82E-61
CG14464	0	0.600961147	0.919	0.803	0
Tsp42El	1.75E-07	0.600932007	0.017	0.009	0.002346008
lncRNA:CR44662	2.51E-16	0.60077097	0.049	0.029	3.35E-12
l(1)10Bb	4.77E-280	0.598563744	0.761	0.535	6.38E-276
CG10495	1.14E-46	0.597969928	0.106	0.054	1.53E-42
CG34417	0	0.597726088	0.971	0.9	0
defl	3.79E-45	0.597122718	0.127	0.071	5.08E-41
Trmt112	4.39E-136	0.596988991	0.439	0.272	5.87E-132
Use1	7.42E-98	0.595751751	0.303	0.178	9.93E-94
noi	3.60E-150	0.594756264	0.461	0.28	4.82E-146
l(3)87Df	1.15E-99	0.594119045	0.333	0.202	1.54E-95
ave	3.78E-125	0.593701891	0.394	0.238	5.06E-121
Gclm	4.23E-146	0.593457853	0.508	0.329	5.66E-142
Rrp46	1.90E-171	0.593173592	0.541	0.347	2.54E-167
CG6115	0	0.59289773	0.981	0.926	0
l(2)09851	1.14E-269	0.592737632	0.768	0.552	1.52E-265
CG11380	9.23E-12	0.591561507	0.029	0.016	1.24E-07
Atox1	1.87E-222	0.591281986	0.755	0.583	2.51E-218
LeuRS-m	3.60E-55	0.591196177	0.125	0.063	4.82E-51
Grx1	1.70E-240	0.590574277	0.75	0.559	2.27E-236
Nopp140	4.26E-282	0.590409914	0.79	0.573	5.71E-278
CG32512	2.97E-21	0.589244204	0.104	0.069	3.98E-17
Sirt4	5.11E-38	0.589221211	0.106	0.058	6.83E-34
Apt1	0	0.589205092	0.856	0.671	0
grnd	3.78E-280	0.588817835	0.825	0.643	5.07E-276
CG10463	9.89E-116	0.588775815	0.338	0.198	1.32E-111
asRNA:CR45943	6.41E-11	0.58852177	0.023	0.011	8.58E-07
CG10347	3.82E-158	0.587986766	0.431	0.247	5.12E-154
CR14117	4.64E-83	0.587859549	0.232	0.13	6.21E-79
CG8420	3.17E-96	0.587750331	0.333	0.209	4.24E-92
CG7173	2.60E-66	0.587639595	0.261	0.167	3.48E-62
CG18508	4.04E-51	0.586955772	0.148	0.083	5.41E-47
Ak6	5.26E-161	0.58661162	0.542	0.351	7.04E-157
CG4511	0	0.58630282	0.904	0.743	0
CG7745	4.32E-48	0.586293148	0.12	0.063	5.79E-44
CG14210	4.20E-256	0.586131795	0.759	0.554	5.62E-252
betaTub97EF	5.06E-46	0.5860298	0.142	0.082	6.77E-42
PSMG1	5.26E-171	0.585969986	0.527	0.331	7.04E-167
Cdc5	6.16E-261	0.585838656	0.744	0.505	8.24E-257
CG2608	5.23E-85	0.584416607	0.232	0.128	7.00E-81
lncRNA:CR43724	2.21E-07	0.58416494	0.013	0.007	0.002955533
shrb	0	0.583907144	0.956	0.86	0
CG4953	5.53E-64	0.583486928	0.165	0.089	7.40E-60
CalpC	5.49E-174	0.583135497	0.47	0.269	7.34E-170
Rpn12	0	0.583068449	0.931	0.801	0
gdl	3.55E-36	0.582652559	0.101	0.056	4.75E-32
Cog8	1.70E-62	0.581422678	0.166	0.09	2.27E-58
CG7394	1.98E-174	0.581102407	0.564	0.37	2.65E-170
Ref1	0	0.580689264	0.985	0.936	0
CG12321	1.43E-219	0.580338817	0.693	0.477	1.91E-215
ND-49	4.97E-273	0.580217009	0.782	0.579	6.65E-269
Coq6	1.74E-157	0.579269423	0.534	0.346	2.33E-153
DCAF12	1.35E-67	0.579027827	0.199	0.113	1.80E-63
CG34125	4.10E-286	0.578759994	0.841	0.661	5.49E-282
CG5510	1.12E-254	0.578658227	0.749	0.537	1.49E-250
CG12301	1.26E-192	0.578624121	0.59	0.378	1.68E-188
Stoml2	2.38E-231	0.578565713	0.718	0.51	3.18E-227
Aatf	1.11E-182	0.57848429	0.595	0.394	1.49E-178
Aladin	2.00E-184	0.578444603	0.568	0.359	2.68E-180
CG3529	1.01E-166	0.578315737	0.493	0.299	1.35E-162
CG6726	2.20E-09	0.577701317	0.018	0.009	2.95E-05
Syx18	2.48E-194	0.577458353	0.627	0.419	3.33E-190
CG10681	1.30E-64	0.57650646	0.188	0.106	1.75E-60
Atg14	4.72E-153	0.576301295	0.461	0.274	6.32E-149
ac	6.10E-18	0.576171973	0.131	0.095	8.16E-14
Acer	3.51E-10	0.576165096	0.029	0.016	4.70E-06
CG9391	3.76E-73	0.575808991	0.225	0.13	5.04E-69
Asciz	1.30E-19	0.575587278	0.049	0.027	1.74E-15
CG40045	0	0.575391401	0.982	0.925	0
REPTOR	3.70E-113	0.574433771	0.48	0.33	4.96E-109
CG12592	5.92E-67	0.574336581	0.211	0.124	7.92E-63
Prp6	3.44E-126	0.573912912	0.408	0.252	4.61E-122
CG4627	1.33E-97	0.573358793	0.288	0.165	1.78E-93
eIF2beta	0	0.572986075	0.999	0.991	0
CG8199	3.08E-58	0.572859242	0.15	0.08	4.12E-54
EMC6	4.65E-221	0.572555431	0.714	0.52	6.22E-217
p38a	4.34E-94	0.572037651	0.294	0.173	5.81E-90
CG11030	1.83E-274	0.571909121	0.727	0.469	2.45E-270
glo	0	0.571527622	0.963	0.835	0
CG4860	2.07E-123	0.570097107	0.437	0.278	2.77E-119
CG7488	7.26E-62	0.569988231	0.186	0.106	9.71E-58
CG9804	4.31E-170	0.569978588	0.502	0.304	5.77E-166
Rab18	1.18E-179	0.569688351	0.629	0.434	1.58E-175
CG2126	1.82E-71	0.569442501	0.218	0.126	2.44E-67
cpb	0	0.569328999	0.876	0.695	0
CG15739	1.23E-17	0.569326266	0.035	0.017	1.65E-13
Zmynd10	3.37E-07	0.56927277	0.014	0.007	0.004515089
CTPsyn	3.58E-234	0.569165141	0.709	0.485	4.79E-230
Tmem63	1.59E-53	0.569105504	0.167	0.097	2.13E-49
fal	5.90E-63	0.568977447	0.184	0.103	7.89E-59
Pop4	2.57E-129	0.568909942	0.422	0.259	3.43E-125
E(var)3-9	1.35E-160	0.568565128	0.509	0.314	1.80E-156
TSG101	1.24E-190	0.568481246	0.676	0.478	1.66E-186
CG32590	7.36E-124	0.568022936	0.399	0.241	9.86E-120
mRpS23	3.47E-149	0.567832753	0.487	0.303	4.64E-145
Phb2	0	0.567470524	0.977	0.911	0
Srp54k	0	0.567165159	0.848	0.667	0
Trax	1.24E-144	0.566914971	0.51	0.329	1.66E-140
CG11755	1.01E-65	0.56673394	0.186	0.104	1.35E-61
CG11563	3.60E-204	0.566676455	0.658	0.447	4.82E-200
Osi14	5.15E-09	0.56656583	0.054	0.038	6.89E-05
serp	1.60E-111	0.565801273	0.634	0.485	2.14E-107
ND-B14.7	0	0.565412901	0.864	0.702	0
CG13667	8.57E-33	0.565387442	0.099	0.056	1.15E-28
CG4593	2.09E-173	0.563962974	0.58	0.383	2.79E-169
mIF3	8.00E-82	0.563749347	0.257	0.149	1.07E-77
tut	1.56E-69	0.563689636	0.235	0.142	2.08E-65
Arpc1	0	0.563661754	0.87	0.7	0
CG42299	5.22E-17	0.563513918	0.055	0.032	6.99E-13
nAChRalpha1	3.03E-22	0.563370916	0.042	0.02	4.06E-18
CG4679	3.17E-47	0.563338799	0.144	0.082	4.25E-43
hook	1.57E-120	0.562932092	0.415	0.259	2.10E-116
CG42518	1.11E-12	0.562899717	0.033	0.018	1.48E-08
CG3437	1.89E-116	0.561860032	0.364	0.218	2.53E-112
rasp	3.31E-123	0.561789043	0.331	0.184	4.43E-119
U2af38	1.67E-281	0.561694768	0.829	0.636	2.23E-277
nerfin-1	2.69E-13	0.561647513	0.027	0.013	3.60E-09
CG14903	5.06E-177	0.561581354	0.601	0.406	6.77E-173
Pfdn4	0	0.561280095	0.885	0.742	0
CG11807	6.24E-117	0.561262249	0.339	0.195	8.35E-113
CG13014	5.63E-133	0.561235068	0.486	0.314	7.54E-129
CG32267	0	0.560838681	0.94	0.848	0
CG8814	9.14E-107	0.560436944	0.341	0.204	1.22E-102
Pabp2	0	0.560036183	0.993	0.957	0
RNASEK	0	0.55982634	0.984	0.943	0
JTBR	2.25E-191	0.559369407	0.646	0.443	3.01E-187
spel1	2.79E-124	0.558574546	0.343	0.194	3.74E-120
CG15908	1.54E-89	0.558059499	0.287	0.17	2.06E-85
CG3376	3.42E-120	0.557405543	0.395	0.241	4.57E-116
Art3	1.54E-151	0.557254782	0.524	0.339	2.07E-147
Rbf	2.85E-219	0.55724306	0.661	0.427	3.82E-215
Mrm2	2.58E-52	0.557145845	0.142	0.078	3.46E-48
CG34195	5.09E-50	0.557049556	0.138	0.075	6.81E-46
Polr1D	1.23E-175	0.556027117	0.619	0.429	1.65E-171
asRNA:CR43933	1.44E-33	0.55600204	0.109	0.064	1.93E-29
GlyRS	0	0.554937102	0.931	0.807	0
CG14712	5.93E-68	0.554907621	0.195	0.109	7.93E-64
Cog7	1.40E-84	0.553869027	0.246	0.139	1.87E-80
CG11089	4.21E-210	0.553766686	0.7	0.503	5.63E-206
CG33267	3.31E-15	0.553643557	0.039	0.021	4.44E-11
CG6357	2.04E-46	0.553416137	0.184	0.115	2.74E-42
Arp3	0	0.553412663	0.894	0.75	0
Cda5	2.79E-23	0.553186961	0.054	0.028	3.74E-19
janB	1.08E-15	0.552106037	0.03	0.014	1.44E-11
CG8067	1.87E-50	0.551860138	0.128	0.068	2.50E-46
CG12895	8.76E-191	0.551858357	0.672	0.466	1.17E-186
Srp14	0	0.551356057	0.916	0.77	0
CG14641	4.76E-235	0.551229293	0.744	0.525	6.37E-231
gammaSnap1	3.89E-140	0.551050982	0.487	0.308	5.21E-136
eIF2gamma	0	0.550662205	0.928	0.8	0
CG6686	1.65E-186	0.550529542	0.678	0.472	2.21E-182
Atg5	9.06E-81	0.550242218	0.231	0.13	1.21E-76
RpLP0-like	0	0.550132645	0.892	0.724	0
spz3	6.88E-75	0.550085968	0.276	0.172	9.20E-71
CG32195	4.78E-29	0.550018994	0.084	0.047	6.40E-25
SCaMC	4.02E-303	0.549680919	0.878	0.707	5.38E-299
ERp44	2.85E-235	0.549100494	0.744	0.529	3.81E-231
Pfdn5	0	0.548412857	0.968	0.897	0
ICA69	1.15E-10	0.548208153	0.03	0.017	1.54E-06
RpS5b	5.26E-16	0.548143068	0.091	0.063	7.04E-12
Arp1	0	0.548129739	0.885	0.725	0
lncRNA:CR44970	2.04E-30	0.547476476	0.095	0.054	2.73E-26
DhpD	2.67E-115	0.547233343	0.384	0.236	3.57E-111
r-l	1.46E-190	0.546994454	0.695	0.502	1.96E-186
CG15484	9.45E-27	0.546983376	0.073	0.04	1.27E-22
Gapdh2	0	0.54681943	0.986	0.955	0
tsl	1.29E-158	0.546731941	0.649	0.47	1.73E-154
CG6126	1.84E-18	0.546014781	0.051	0.029	2.46E-14
Uhg4	9.14E-133	0.545857335	0.563	0.402	1.22E-128
NijA	3.82E-199	0.545590623	0.763	0.589	5.12E-195
asRNA:CR45198	7.98E-14	0.545001301	0.048	0.029	1.07E-09
CG8128	3.16E-43	0.544192247	0.121	0.067	4.23E-39
CG32212	1.10E-10	0.54387265	0.029	0.016	1.47E-06
CG31810	4.97E-07	0.543606457	0.022	0.014	0.006648274
BBS4	6.45E-15	0.543594064	0.026	0.012	8.63E-11
emc	0	0.543209952	0.991	0.961	0
Irp-1B	1.30E-160	0.543201209	0.578	0.39	1.74E-156
mats	0	0.543070598	0.861	0.672	0
lncRNA:CR42491	0	0.541843287	0.94	0.689	0
snoRNA:Psi28S-2566	2.53E-08	0.541400756	0.017	0.009	0.000339016
p	4.83E-51	0.541188461	0.153	0.087	6.46E-47
CG14257	3.85E-74	0.541039273	0.644	0.522	5.15E-70
Hmt-1	1.41E-98	0.540661092	0.309	0.182	1.89E-94
CCT5	0	0.540642225	0.99	0.956	0
uzip	1.70E-128	0.540416319	0.431	0.267	2.28E-124
PGAP3	1.07E-90	0.539738036	0.261	0.147	1.43E-86
CG4038	0	0.539485716	0.969	0.882	0
CG9175	4.13E-104	0.539285373	0.323	0.189	5.52E-100
lncRNA:CR45187	5.21E-29	0.539260081	0.092	0.053	6.97E-25
EMC2A	8.37E-209	0.538542204	0.74	0.541	1.12E-204
Vps28	1.44E-243	0.537911614	0.821	0.636	1.93E-239
corolla	4.85E-30	0.537633981	0.094	0.055	6.50E-26
Tailor	7.51E-227	0.537628246	0.753	0.545	1.01E-222
CG8675	5.66E-180	0.537371192	0.617	0.412	7.57E-176
CG14543	1.03E-177	0.536952688	0.589	0.385	1.37E-173
NC2alpha	2.02E-113	0.536914856	0.36	0.214	2.70E-109
drongo	4.00E-253	0.536635373	0.852	0.681	5.35E-249
CG6674	3.23E-30	0.536472056	0.089	0.05	4.32E-26
CG32281	3.31E-15	0.536043211	0.041	0.023	4.43E-11
Vps24	1.72E-226	0.535703876	0.753	0.553	2.31E-222
Rpn8	0	0.535215216	0.939	0.82	0
AGO2	0	0.534634461	0.912	0.755	0
casp	2.93E-150	0.534236994	0.521	0.334	3.93E-146
CG33511	2.72E-08	0.533936413	0.017	0.009	0.000364579
CG1492	1.39E-25	0.5335267	0.068	0.037	1.86E-21
CG11786	2.24E-07	0.533249681	0.015	0.008	0.00300007
wda	5.28E-41	0.53319927	0.134	0.079	7.07E-37
Lamtor3	2.06E-148	0.532800587	0.54	0.351	2.75E-144
Prosbeta4	0	0.532599542	0.982	0.939	0
CG7512	2.36E-06	0.531862968	0.02	0.012	0.031597724
meigo	6.50E-137	0.53181511	0.477	0.303	8.70E-133
Nprl3	2.52E-41	0.531610424	0.131	0.076	3.37E-37
Inx3	0	0.531484188	0.998	0.988	0
Wdr82	7.03E-165	0.531338144	0.63	0.434	9.41E-161
Ns3	1.43E-142	0.531287377	0.491	0.311	1.91E-138
CG11885	1.13E-100	0.530830797	0.357	0.219	1.52E-96
CG1142	7.25E-209	0.530040869	0.745	0.548	9.70E-205
CG33056	2.07E-45	0.5299016	0.132	0.074	2.77E-41
CG7382	2.23E-155	0.529795622	0.543	0.35	2.99E-151
l(1)G0020	1.16E-147	0.529571671	0.495	0.313	1.55E-143
Mppe	3.61E-94	0.529570006	0.313	0.19	4.83E-90
CG33230	5.57E-54	0.529487074	0.179	0.105	7.45E-50
FRG1	2.28E-148	0.529103362	0.516	0.328	3.05E-144
CG7457	6.95E-75	0.528910187	0.262	0.16	9.30E-71
Coq2	2.25E-13	0.528475682	0.034	0.019	3.01E-09
CG8841	8.45E-39	0.528284415	0.125	0.073	1.13E-34
Rpt5	0	0.527876027	0.91	0.765	0
CG33941	1.50E-255	0.527668944	0.778	0.553	2.00E-251
CG43366	4.48E-94	0.527154716	0.32	0.196	6.00E-90
CCT8	0	0.526981086	0.971	0.917	0
baf	0	0.526222766	0.983	0.929	0
CG9117	1.13E-43	0.524719998	0.135	0.077	1.51E-39
CG9922	0	0.524351522	0.93	0.819	0
yki	5.19E-241	0.524302126	0.686	0.424	6.94E-237
CG1806	4.95E-195	0.524300137	0.701	0.488	6.63E-191
CG18507	1.27E-136	0.524281575	0.496	0.323	1.70E-132
Sce	6.33E-127	0.523577246	0.494	0.323	8.47E-123
CG9410	8.49E-63	0.5228163	0.198	0.114	1.14E-58
Rrp45	3.91E-97	0.52192797	0.313	0.186	5.24E-93
mRpS31	5.80E-134	0.521441957	0.485	0.31	7.77E-130
Atg4b	3.18E-35	0.520536175	0.122	0.073	4.25E-31
Grip75	1.80E-119	0.519912689	0.401	0.244	2.41E-115
Pfdn2	0	0.519306502	0.966	0.9	0
TBCD	3.35E-147	0.518925501	0.507	0.323	4.49E-143
CG10737	9.82E-84	0.518920181	0.285	0.172	1.31E-79
Arf4	0	0.518751853	0.933	0.821	0
Vti1a	7.96E-54	0.51839926	0.167	0.095	1.07E-49
Vinc	2.34E-126	0.517913759	0.488	0.321	3.13E-122
CG7694	1.78E-116	0.517864868	0.414	0.26	2.39E-112
CG30392	5.33E-113	0.517724028	0.414	0.26	7.13E-109
mAcon1	1.01E-282	0.5175215	0.81	0.556	1.35E-278
cm	5.64E-134	0.517387097	0.519	0.344	7.55E-130
Tgi	3.89E-171	0.51704435	0.555	0.346	5.20E-167
DCTN4-p62	2.19E-74	0.516940508	0.22	0.125	2.93E-70
CG33108	5.33E-87	0.516579481	0.294	0.177	7.14E-83
mRpL45	2.73E-176	0.516270203	0.654	0.453	3.65E-172
Dpm3	1.24E-263	0.516177737	0.848	0.692	1.66E-259
Mpp6	2.29E-88	0.51612247	0.312	0.189	3.06E-84
CG42554	2.49E-34	0.515476512	0.099	0.056	3.34E-30
PI31	2.29E-266	0.51539701	0.835	0.65	3.07E-262
c12.1	2.46E-263	0.515136746	0.82	0.626	3.29E-259
Rtnl1	0	0.51488667	0.997	0.982	0
lncRNA:CR44895	6.03E-22	0.514815529	0.065	0.037	8.07E-18
Cpes	1.89E-64	0.514763805	0.202	0.116	2.53E-60
vn	5.84E-99	0.514619742	0.515	0.37	7.82E-95
DCTN2-p50	2.53E-135	0.514377697	0.518	0.341	3.39E-131
CG7246	4.73E-67	0.513539504	0.23	0.138	6.33E-63
bam	1.39E-11	0.513503301	0.062	0.043	1.86E-07
CG10565	3.84E-250	0.51343671	0.855	0.683	5.14E-246
CG8004	5.57E-152	0.513292751	0.577	0.383	7.46E-148
Nmda1	1.39E-232	0.513051164	0.784	0.572	1.87E-228
robl	0	0.513030838	0.942	0.858	0
CSN3	2.22E-143	0.512968474	0.504	0.324	2.98E-139
Hrs	2.33E-109	0.512506221	0.392	0.246	3.11E-105
AdSL	3.49E-155	0.512407001	0.552	0.362	4.67E-151
Syt1	7.39E-72	0.512152323	0.236	0.14	9.89E-68
CG12025	1.17E-281	0.512007405	0.852	0.656	1.57E-277
lncRNA:CR46488	1.95E-08	0.511919888	0.033	0.021	0.000260344
AIMP3	6.36E-216	0.511577067	0.772	0.582	8.52E-212
Pgant35A	1.43E-66	0.511485762	0.188	0.104	1.91E-62
CG31898	4.35E-17	0.511248754	0.045	0.024	5.83E-13
Rrp40	2.36E-148	0.510716937	0.544	0.359	3.16E-144
CG7461	5.18E-142	0.510646333	0.539	0.363	6.93E-138
CG8060	2.33E-51	0.510194083	0.144	0.079	3.12E-47
CG8728	4.71E-133	0.509993488	0.456	0.283	6.31E-129
btz	8.90E-121	0.509856202	0.425	0.263	1.19E-116
Impbeta11	9.08E-70	0.509761011	0.2	0.112	1.21E-65
CG33468	1.16E-07	0.509545861	0.011	0.005	0.001558098
BCL7-like	6.43E-211	0.509353271	0.695	0.462	8.61E-207
CG3793	2.30E-192	0.508484667	0.664	0.444	3.08E-188
CG9170	2.41E-83	0.508276954	0.293	0.179	3.22E-79
CG43273	7.47E-56	0.508040929	0.167	0.094	1.00E-51
l(2)10685	1.77E-49	0.50803066	0.148	0.084	2.37E-45
CG11007	1.19E-62	0.508027001	0.209	0.123	1.60E-58
Rsph1	3.87E-11	0.507828475	0.031	0.017	5.17E-07
CG14352	8.11E-59	0.507456419	0.202	0.12	1.08E-54
Ire1	1.30E-118	0.50526302	0.406	0.252	1.75E-114
Ibf2	1.78E-161	0.50474407	0.64	0.442	2.39E-157
Hmu	0	0.504307702	0.915	0.728	0
Nnp-1	1.69E-216	0.504256827	0.809	0.634	2.27E-212
Pdrg1	1.22E-70	0.504128538	0.241	0.143	1.63E-66
mRpL10	2.14E-80	0.503593134	0.279	0.168	2.87E-76
sowah	7.15E-124	0.503357907	0.472	0.305	9.57E-120
CG3225	1.45E-10	0.503352854	0.02	0.01	1.93E-06
CG3527	4.99E-137	0.502475773	0.466	0.289	6.68E-133
CG6984	1.16E-71	0.501906509	0.245	0.145	1.55E-67
Dsor1	1.94E-127	0.501822447	0.441	0.272	2.60E-123
ubl	2.28E-280	0.501338845	0.881	0.737	3.05E-276
lncRNA:CR45625	1.19E-25	0.500994929	0.105	0.067	1.59E-21
sty	5.40E-164	0.500394315	0.759	0.585	7.22E-160
CG12241	2.10E-79	0.500133546	0.271	0.162	2.82E-75
mRpL21	3.97E-159	0.499893657	0.622	0.43	5.31E-155
mRpS11	6.49E-179	0.499654955	0.713	0.529	8.68E-175
CG1532	1.92E-185	0.499350436	0.761	0.591	2.57E-181
Parg	7.89E-54	0.498741482	0.182	0.107	1.06E-49
CG33331	8.42E-31	0.498294057	0.09	0.051	1.13E-26
Cpr12A	8.64E-12	0.498042709	0.094	0.07	1.16E-07
Gem2	1.17E-76	0.497812499	0.264	0.159	1.57E-72
CG11396	1.71E-54	0.497783698	0.184	0.109	2.29E-50
Ankrd49	2.92E-133	0.497674435	0.506	0.329	3.90E-129
CG8132	8.11E-111	0.497525598	0.473	0.317	1.08E-106
Blos2	2.25E-41	0.497498108	0.146	0.087	3.02E-37
Tsp26A	3.20E-195	0.497060856	0.727	0.525	4.28E-191
CG13005	1.11E-09	0.497011182	0.037	0.024	1.48E-05
kermit	8.68E-79	0.496925215	0.274	0.165	1.16E-74
CG11279	2.28E-115	0.496871473	0.389	0.237	3.05E-111
Src42A	3.02E-243	0.49663862	0.816	0.584	4.05E-239
mRpL52	4.76E-167	0.4963631	0.614	0.419	6.38E-163
CG3223	2.50E-139	0.496306491	0.552	0.369	3.35E-135
CG10341	3.72E-106	0.495991947	0.431	0.28	4.98E-102
Rab1	0	0.495587411	0.973	0.914	0
CG3760	0	0.495574215	0.941	0.852	0
ttm50	7.35E-137	0.495392491	0.561	0.379	9.84E-133
mtSSB	3.13E-213	0.49530458	0.796	0.613	4.19E-209
CYTB	5.08E-299	0.49475982	0.999	0.991	6.80E-295
CG33170	0	0.49446958	0.924	0.816	0
GstD10	1.52E-66	0.493595025	0.402	0.291	2.03E-62
Cand1	5.36E-124	0.493500391	0.467	0.299	7.17E-120
ple	4.10E-17	0.493447601	0.062	0.038	5.48E-13
Trap1	9.62E-114	0.492866277	0.397	0.245	1.29E-109
pst	7.17E-144	0.492841821	0.592	0.41	9.59E-140
CG7810	1.61E-64	0.492617802	0.224	0.133	2.15E-60
CG11857	5.65E-260	0.492211016	0.786	0.541	7.56E-256
Polr1F	1.58E-100	0.492090517	0.407	0.265	2.12E-96
mgr	0	0.4913843	0.942	0.864	0
Nsf2	8.79E-107	0.491321661	0.424	0.273	1.18E-102
dimm	8.01E-08	0.491277951	0.022	0.013	0.001072151
Strip	1.81E-115	0.490776405	0.423	0.266	2.43E-111
CG9399	2.10E-53	0.490678669	0.18	0.106	2.80E-49
CG34015	8.90E-87	0.490238803	0.331	0.207	1.19E-82
CG11309	3.59E-77	0.490051509	0.252	0.147	4.80E-73
CycC	5.19E-189	0.490035971	0.734	0.536	6.95E-185
ND-23	3.88E-199	0.489673443	0.738	0.526	5.19E-195
Cse1	1.59E-232	0.489621621	0.875	0.706	2.13E-228
zetaCOP	0	0.489297884	0.954	0.871	0
Tango11	9.68E-161	0.488890104	0.645	0.446	1.30E-156
RfC4	4.89E-230	0.488843592	0.893	0.758	6.54E-226
Nup37	3.55E-97	0.488722719	0.337	0.204	4.75E-93
path	1.05E-230	0.488692122	0.844	0.675	1.40E-226
CG10747	7.56E-39	0.4884414	0.129	0.075	1.01E-34
Taf11	2.51E-177	0.488229717	0.692	0.486	3.36E-173
SmD1	0	0.487249932	0.957	0.882	0
CG1227	4.12E-49	0.487227859	0.177	0.107	5.52E-45
LamC	8.65E-23	0.487044576	0.144	0.101	1.16E-18
CG33228	2.59E-47	0.486949606	0.158	0.093	3.47E-43
RagA-B	2.84E-58	0.486861575	0.19	0.111	3.81E-54
grsm	0	0.486410602	0.914	0.786	0
Opa1	8.16E-206	0.486379445	0.837	0.676	1.09E-201
Det	5.40E-181	0.486192583	0.779	0.603	7.23E-177
CG12123	2.27E-83	0.486167798	0.287	0.172	3.04E-79
JMJD4	2.09E-75	0.485942151	0.265	0.159	2.80E-71
mRpS18B	1.87E-138	0.485890553	0.539	0.357	2.51E-134
CycH	9.28E-138	0.485822095	0.514	0.333	1.24E-133
lace	6.87E-119	0.485552774	0.368	0.216	9.19E-115
ab	1.18E-145	0.484820358	0.819	0.669	1.58E-141
CG14450	7.66E-41	0.484714115	0.129	0.074	1.03E-36
FIG4	2.48E-25	0.484564618	0.074	0.042	3.32E-21
CG5569	6.99E-94	0.484398395	0.371	0.235	9.36E-90
CG30022	5.69E-83	0.484006804	0.26	0.15	7.62E-79
Mtr3	3.96E-80	0.483755563	0.277	0.166	5.30E-76
Cul4	1.61E-149	0.483324146	0.504	0.315	2.16E-145
CG1265	1.14E-156	0.483241227	0.672	0.488	1.52E-152
msl-3	3.87E-54	0.483024912	0.18	0.106	5.18E-50
CG12375	1.60E-92	0.482580009	0.356	0.223	2.14E-88
CG2765	1.16E-114	0.482129983	0.411	0.254	1.55E-110
mRpL37	2.01E-88	0.48162972	0.354	0.224	2.69E-84
Acbp1	7.79E-235	0.481516477	0.901	0.794	1.04E-230
CG34149	8.51E-21	0.481048169	0.06	0.034	1.14E-16
Rpt4	0	0.480773465	0.93	0.843	0
Rab7	4.02E-260	0.480591974	0.867	0.711	5.38E-256
MCTS1	1.71E-307	0.480542856	0.911	0.769	2.29E-303
CG15027	9.65E-106	0.480256456	0.408	0.259	1.29E-101
CPT2	2.48E-74	0.480136792	0.261	0.156	3.32E-70
Rpt3R	4.99E-52	0.480021536	0.159	0.09	6.68E-48
CG34250	4.14E-168	0.479768396	0.678	0.491	5.55E-164
CG3587	5.52E-112	0.479626667	0.432	0.277	7.39E-108
Sf3a2	1.12E-196	0.479558137	0.789	0.611	1.50E-192
CG7675	4.39E-62	0.47941503	0.732	0.681	5.87E-58
CG9547	1.96E-92	0.478999259	0.338	0.207	2.63E-88
CG3663	9.89E-107	0.478955134	0.362	0.22	1.32E-102
Fib	1.17E-271	0.478923622	0.936	0.788	1.56E-267
CG5382	3.11E-147	0.47889141	0.586	0.396	4.16E-143
Arf1	0	0.478785156	0.997	0.976	0
Ada3	7.86E-109	0.47862362	0.402	0.25	1.05E-104
CG34325	2.75E-19	0.478565587	0.083	0.053	3.68E-15
CG14183	9.42E-37	0.478414286	0.125	0.075	1.26E-32
CG15814	1.93E-147	0.478379054	0.577	0.384	2.58E-143
Desat1	1.25E-304	0.478358676	0.936	0.792	1.67E-300
Sk2	1.21E-149	0.478023297	0.532	0.341	1.62E-145
Tctp	0	0.477857057	1	0.999	0
CG14834	1.14E-08	0.477452531	0.029	0.018	0.000152739
CG11771	6.40E-98	0.477079496	0.359	0.223	8.57E-94
Kr-h2	0	0.476694369	0.914	0.786	0
Ufsp1	1.98E-18	0.476592625	0.05	0.027	2.65E-14
MBD-R2	1.99E-93	0.476410024	0.354	0.223	2.67E-89
Nf-YA	3.01E-88	0.475877212	0.337	0.21	4.03E-84
CG10927	4.21E-18	0.475744041	0.048	0.026	5.64E-14
CG2931	1.14E-127	0.475458428	0.447	0.277	1.52E-123
CG11601	2.61E-62	0.47494571	0.224	0.135	3.49E-58
Edc3	5.22E-198	0.474922787	0.836	0.666	6.98E-194
eIF3j	8.97E-280	0.474831406	0.895	0.762	1.20E-275
CG15514	9.10E-133	0.474327575	0.581	0.397	1.22E-128
MED15	1.28E-93	0.473963983	0.364	0.23	1.71E-89
CG34174	2.19E-91	0.473876612	0.37	0.235	2.93E-87
CG11550	2.27E-91	0.473732063	0.405	0.272	3.04E-87
Nmt	8.14E-203	0.473708648	0.796	0.618	1.09E-198
CG1671	4.68E-108	0.473618493	0.401	0.253	6.26E-104
Pmm2	1.24E-84	0.473505406	0.311	0.19	1.66E-80
CG9154	1.44E-129	0.473351294	0.497	0.323	1.93E-125
GlnRS	9.80E-221	0.472855098	0.799	0.608	1.31E-216
CG1971	6.59E-10	0.4725174	0.016	0.007	8.82E-06
CG2846	1.29E-133	0.472457984	0.599	0.421	1.73E-129
CG5377	1.44E-77	0.472335433	0.293	0.181	1.93E-73
CG5033	1.38E-126	0.472077119	0.553	0.377	1.85E-122
CG4592	3.70E-45	0.4719045	0.154	0.091	4.95E-41
mRpL22	5.38E-277	0.471429905	0.889	0.73	7.20E-273
scramb1	1.57E-111	0.470983596	0.403	0.25	2.11E-107
CG10214	1.68E-110	0.470769092	0.484	0.326	2.25E-106
Lac	0	0.470321673	0.973	0.899	0
Cyt-b5	0	0.469980894	0.948	0.854	0
Tpr2	0	0.469971038	0.942	0.818	0
CG3071	2.59E-117	0.469515174	0.512	0.346	3.47E-113
CG40228	0	0.469441458	0.941	0.856	0
Maf1	0	0.468759028	0.932	0.769	0
fs(2)ltoPP43	1.11E-174	0.468557149	0.703	0.505	1.48E-170
Zpr1	1.23E-122	0.468295105	0.461	0.294	1.65E-118
CG13603	1.23E-85	0.467748224	0.326	0.202	1.65E-81
CG14232	3.66E-102	0.467407848	0.42	0.271	4.90E-98
FBgn0289578	5.74E-158	0.466941815	0.741	0.562	7.68E-154
IntS10	2.86E-60	0.466794713	0.192	0.111	3.83E-56
CG32099	2.21E-48	0.466307079	0.152	0.088	2.96E-44
bol	6.85E-50	0.466254604	0.194	0.12	9.17E-46
lncRNA:CR44999	3.58E-08	0.465982979	0.025	0.015	0.000478515
wg	6.82E-21	0.46594882	0.211	0.164	9.13E-17
FucTB	7.85E-27	0.465825949	0.087	0.051	1.05E-22
PIG-Q	1.81E-46	0.465581853	0.174	0.106	2.42E-42
ytr	0	0.465560503	0.967	0.899	0
Agxt	5.54E-09	0.465470412	0.024	0.014	7.41E-05
Polr2G	3.25E-152	0.465157897	0.565	0.367	4.35E-148
l(2)k09022	2.45E-58	0.465105493	0.249	0.16	3.28E-54
SCCRO	2.42E-162	0.464956975	0.699	0.51	3.24E-158
Der-1	2.93E-189	0.464921031	0.774	0.593	3.92E-185
holn1	1.44E-119	0.464571838	0.452	0.287	1.93E-115
Ent1	2.53E-111	0.464467418	0.398	0.246	3.38E-107
Pi4KIIalpha	1.85E-36	0.464405936	0.137	0.084	2.48E-32
CG4074	9.14E-58	0.464318571	0.23	0.144	1.22E-53
Atg8a	0	0.464174229	0.989	0.945	0
CG6583	6.08E-206	0.46405501	0.737	0.512	8.14E-202
Pex16	1.04E-76	0.463966189	0.299	0.186	1.39E-72
Septin1	1.06E-246	0.463746138	0.884	0.732	1.42E-242
Tmem18	1.17E-79	0.463697937	0.372	0.246	1.57E-75
Vps36	2.91E-71	0.463679103	0.261	0.158	3.90E-67
CG7840	3.73E-78	0.463659488	0.303	0.188	4.99E-74
CG11837	1.98E-133	0.463637162	0.528	0.349	2.64E-129
PolI	1.84E-47	0.46354457	0.184	0.114	2.46E-43
Elp3	9.30E-56	0.462948955	0.22	0.137	1.24E-51
Prosalpha2	0	0.462582316	0.969	0.906	0
Pex14	2.42E-150	0.462487258	0.665	0.473	3.24E-146
CG33156	7.57E-45	0.46234494	0.163	0.098	1.01E-40
CG10068	8.63E-58	0.461892437	0.2	0.119	1.16E-53
Exd2	1.39E-53	0.461845623	0.209	0.13	1.86E-49
Eb1	0	0.461713007	0.989	0.957	0
CG15019	0	0.461541146	0.944	0.838	0
MED21	2.09E-170	0.460936141	0.578	0.358	2.80E-166
NO66	4.75E-99	0.460634543	0.482	0.332	6.36E-95
CG17726	1.45E-28	0.460481561	0.094	0.055	1.94E-24
CG3995	1.98E-84	0.460255171	0.342	0.215	2.64E-80
CG12268	2.47E-42	0.460213109	0.281	0.203	3.30E-38
Snx3	2.81E-260	0.46019074	0.893	0.761	3.77E-256
CG15084	3.41E-26	0.459930056	0.093	0.056	4.56E-22
CG3626	4.32E-82	0.45965541	0.287	0.174	5.78E-78
Vps16B	1.28E-34	0.459322172	0.11	0.064	1.71E-30
MED17	1.05E-92	0.458835215	0.353	0.221	1.40E-88
CG16986	1.66E-78	0.458704909	0.34	0.218	2.23E-74
CG7137	6.11E-84	0.45848276	0.314	0.195	8.18E-80
CG8321	1.44E-132	0.457882365	0.569	0.382	1.92E-128
Ctl2	6.55E-77	0.457818715	0.33	0.212	8.76E-73
CG6565	7.43E-79	0.457816491	0.293	0.181	9.94E-75
Osbp	1.06E-65	0.45755502	0.252	0.156	1.42E-61
CG14100	6.70E-75	0.457404238	0.259	0.154	8.96E-71
MsrA	2.19E-162	0.457062974	0.657	0.458	2.93E-158
CG14969	1.23E-115	0.456614603	0.431	0.27	1.65E-111
Taf9	1.96E-119	0.45644163	0.55	0.38	2.63E-115
Rop	3.11E-112	0.456333864	0.447	0.289	4.17E-108
CG7272	2.39E-80	0.456106735	0.323	0.204	3.20E-76
CG15362	1.43E-50	0.45566876	0.193	0.118	1.91E-46
CG14229	8.37E-117	0.455601407	0.528	0.362	1.12E-112
CG5446	0	0.455254668	0.92	0.801	0
CG16753	1.24E-113	0.455136233	0.494	0.331	1.65E-109
Imp	2.20E-290	0.455096078	0.986	0.957	2.95E-286
mRF1	4.85E-19	0.454830236	0.061	0.036	6.49E-15
Sply	3.88E-89	0.454748039	0.334	0.207	5.19E-85
Lam	0	0.454727083	0.996	0.985	0
CG8607	1.58E-57	0.454702532	0.218	0.133	2.11E-53
CG14286	5.52E-106	0.454278967	0.471	0.313	7.39E-102
CG5567	1.08E-61	0.454265897	0.203	0.117	1.45E-57
CG3224	1.40E-220	0.453941088	0.863	0.707	1.87E-216
Gas41	3.42E-111	0.453915997	0.482	0.32	4.57E-107
MED4	7.74E-123	0.453266059	0.488	0.315	1.04E-118
emp	3.32E-135	0.4532628	0.646	0.467	4.44E-131
Ccm3	9.31E-211	0.452452671	0.812	0.627	1.25E-206
Npc2a	1.07E-65	0.452175899	0.246	0.15	1.43E-61
RhoGDI	0	0.451947265	0.971	0.915	0
nmdyn-D6	6.42E-13	0.451816041	0.045	0.027	8.59E-09
Hr78	1.10E-181	0.451751968	0.739	0.531	1.47E-177
Sgt	3.98E-288	0.451713651	0.918	0.811	5.33E-284
CG14544	2.23E-94	0.451706466	0.383	0.244	2.99E-90
Rab6	1.43E-231	0.45138456	0.874	0.727	1.91E-227
CG3176	8.03E-117	0.451342562	0.482	0.318	1.07E-112
CG17652	7.27E-54	0.45126673	0.166	0.094	9.73E-50
CG17221	9.88E-38	0.451248541	0.129	0.077	1.32E-33
Tsen2	2.41E-31	0.451152795	0.117	0.071	3.22E-27
CG5554	0	0.451123504	0.982	0.93	0
CHKov2	2.04E-08	0.451074767	0.016	0.008	0.000273595
mRpL35	3.15E-100	0.451072095	0.439	0.288	4.21E-96
lncRNA:CR32368	2.64E-44	0.450780105	0.19	0.121	3.54E-40
CG4882	2.95E-117	0.450462996	0.471	0.305	3.95E-113
asRNA:CR44291	3.55E-24	0.450095183	0.092	0.057	4.76E-20
MtnA	2.94E-19	0.45000009	0.069	0.041	3.93E-15
CG18273	5.97E-67	0.449386609	0.246	0.15	7.99E-63
CG10623	2.67E-42	0.449186305	0.136	0.079	3.57E-38
CG14777	1.11E-44	0.448852956	0.166	0.1	1.49E-40
mRpS18A	1.05E-139	0.448823903	0.638	0.459	1.40E-135
RIOK2	2.45E-63	0.448624717	0.254	0.159	3.28E-59
CG4101	6.89E-153	0.448604843	0.793	0.646	9.23E-149
Mo25	1.63E-257	0.448092764	0.906	0.753	2.18E-253
GlcAT-I	1.11E-90	0.448042441	0.325	0.197	1.49E-86
CG4854	1.61E-22	0.44795598	0.094	0.059	2.16E-18
CG44002	2.11E-33	0.447386666	0.114	0.067	2.82E-29
Tm2	5.11E-12	0.446984445	0.019	0.008	6.84E-08
D19B	8.17E-93	0.446903155	0.333	0.202	1.09E-88
Naxe	7.47E-84	0.446894356	0.317	0.195	1.00E-79
CG12096	2.33E-97	0.446731557	0.394	0.254	3.11E-93
GNBP2	2.07E-55	0.44639446	0.191	0.113	2.78E-51
CG1785	1.77E-137	0.445759582	0.623	0.442	2.36E-133
CG31957	5.80E-76	0.445668708	0.309	0.194	7.76E-72
CG9067	2.82E-72	0.445349657	0.301	0.19	3.77E-68
Polr2I	5.57E-209	0.445328761	0.864	0.712	7.45E-205
Vta1	1.87E-247	0.444692374	0.903	0.794	2.50E-243
Spt3	4.82E-85	0.444614495	0.319	0.196	6.45E-81
CG17260	3.45E-12	0.444376781	0.039	0.023	4.62E-08
mRpS21	1.30E-229	0.444191027	0.87	0.728	1.74E-225
dally	0	0.443843456	0.996	0.979	0
Spase12	1.13E-241	0.443660304	0.918	0.836	1.51E-237
Art7	3.41E-50	0.443395259	0.175	0.104	4.56E-46
CG3603	1.03E-41	0.4433295	0.157	0.096	1.38E-37
LSm7	1.11E-306	0.443177433	0.922	0.78	1.48E-302
asRNA:CR43767	2.09E-88	0.44309754	0.387	0.253	2.80E-84
Taf13	9.31E-146	0.442617203	0.676	0.494	1.25E-141
Csl4	9.17E-162	0.442460362	0.717	0.534	1.23E-157
CG7194	1.44E-30	0.442406709	0.106	0.063	1.93E-26
CG15861	1.71E-18	0.442291293	0.069	0.042	2.29E-14
Cf2	7.79E-124	0.442128302	0.598	0.421	1.04E-119
CCT7	0	0.442087378	0.967	0.9	0
CG32278	1.04E-123	0.442079957	0.586	0.417	1.39E-119
Fdx2	8.21E-92	0.441802235	0.345	0.213	1.10E-87
AspRS	0	0.441767844	0.964	0.888	0
CG9300	8.43E-66	0.441581819	0.253	0.157	1.13E-61
Ran	0	0.441505434	0.999	0.996	0
CG17508	5.97E-99	0.441222541	0.443	0.291	7.99E-95
sel	2.39E-109	0.441117827	0.542	0.382	3.19E-105
mys	1.80E-198	0.440933971	0.847	0.655	2.41E-194
Arc42	3.02E-161	0.440601375	0.74	0.561	4.04E-157
Dph4	1.77E-49	0.440505552	0.153	0.087	2.37E-45
Dysb	1.12E-13	0.440435968	0.04	0.023	1.50E-09
Fit2	9.02E-65	0.440279599	0.254	0.158	1.21E-60
Hsp60A	0	0.4398761	0.976	0.904	0
RanGAP	1.77E-171	0.439821079	0.822	0.651	2.37E-167
Rev1	2.53E-53	0.439686914	0.222	0.139	3.39E-49
CG4424	2.18E-27	0.439656739	0.089	0.052	2.91E-23
CG14883	8.31E-67	0.439295726	0.258	0.159	1.11E-62
ACOX1	7.06E-73	0.438707274	0.286	0.178	9.45E-69
CG18178	1.48E-106	0.438687691	0.548	0.387	1.99E-102
CG1703	1.69E-265	0.438276959	0.92	0.8	2.26E-261
CG4949	1.08E-77	0.438256091	0.311	0.194	1.44E-73
CG6204	1.39E-06	0.438235872	0.02	0.012	0.018540279
fh	1.32E-64	0.438025383	0.274	0.174	1.76E-60
asRNA:CR45865	1.18E-39	0.438001469	0.146	0.088	1.58E-35
CG3040	2.32E-92	0.437756113	0.374	0.237	3.10E-88
CG9853	5.72E-136	0.437391423	0.611	0.421	7.66E-132
CG13384	2.45E-68	0.43732188	0.252	0.154	3.27E-64
Grx5	4.49E-129	0.437211151	0.595	0.415	6.01E-125
nuf	8.74E-253	0.437026887	0.961	0.884	1.17E-248
CG31111	5.02E-42	0.436689042	0.137	0.079	6.72E-38
eIF2alpha	0	0.436578406	0.98	0.926	0
CG17163	4.04E-73	0.436501681	0.299	0.187	5.40E-69
l(2)03659	2.69E-144	0.436339018	0.755	0.583	3.60E-140
CkIIalpha-i1	6.10E-39	0.436284225	0.14	0.084	8.16E-35
CG9515	3.22E-30	0.435388821	0.097	0.056	4.31E-26
CG5854	1.63E-172	0.435065928	0.858	0.708	2.18E-168
Nsun5	3.33E-113	0.434913807	0.582	0.412	4.46E-109
HisRS	1.31E-150	0.434898587	0.713	0.524	1.75E-146
CG2100	2.97E-92	0.434615122	0.426	0.284	3.97E-88
CG16935	3.98E-49	0.434516083	0.177	0.106	5.33E-45
Non3	6.95E-152	0.4345118	0.695	0.509	9.30E-148
CG5276	3.93E-31	0.434424945	0.109	0.065	5.26E-27
CG5721	2.13E-196	0.434416552	0.814	0.641	2.85E-192
CCT1	0	0.434203398	0.983	0.935	0
MetRS	1.16E-137	0.433987903	0.604	0.414	1.55E-133
CG42307	2.84E-95	0.43397283	0.44	0.295	3.80E-91
Vps20	2.59E-112	0.433972634	0.565	0.399	3.47E-108
Glos	3.22E-27	0.43377305	0.094	0.056	4.31E-23
CG6961	3.48E-86	0.433571001	0.353	0.224	4.65E-82
emei	4.86E-96	0.433440376	0.404	0.26	6.51E-92
wnd	2.06E-111	0.432894717	0.537	0.373	2.75E-107
CG34150	8.55E-129	0.432583678	0.532	0.356	1.14E-124
CG11555	7.88E-125	0.43197419	0.63	0.461	1.05E-120
lncRNA:CR43334	2.52E-154	0.430616827	0.911	0.827	3.37E-150
CG5618	7.12E-63	0.430513509	0.28	0.182	9.53E-59
CG4239	9.05E-26	0.430180166	0.086	0.051	1.21E-21
ast	1.61E-60	0.430043461	0.252	0.16	2.16E-56
Syx5	4.22E-112	0.429480428	0.537	0.367	5.65E-108
CG33635	3.15E-84	0.429458039	0.387	0.253	4.21E-80
MFS18	4.66E-49	0.429324749	0.198	0.123	6.24E-45
Uxt	2.21E-87	0.429110724	0.373	0.237	2.96E-83
CG3732	1.83E-202	0.429074996	0.842	0.669	2.45E-198
CG42322	4.72E-36	0.428940334	0.112	0.064	6.32E-32
asRNA:CR45604	7.43E-07	0.42847331	0.016	0.009	0.009949997
PyK	2.07E-282	0.428000494	0.936	0.848	2.77E-278
Taf12L	6.98E-08	0.427470575	0.025	0.015	0.00093369
mod	0	0.42743146	0.978	0.926	0
Hsc70-4	0	0.427412504	1	0.999	0
Pex12	3.52E-20	0.427319683	0.057	0.032	4.71E-16
CG11980	3.95E-155	0.427072863	0.712	0.533	5.28E-151
AP-2mu	2.49E-118	0.427043882	0.475	0.303	3.34E-114
CG13078	2.07E-14	0.426573211	0.045	0.027	2.78E-10
PDCD-5	0	0.426506981	0.948	0.877	0
CG13663	8.03E-75	0.426199389	0.32	0.203	1.07E-70
CG7239	6.78E-83	0.426169057	0.377	0.246	9.07E-79
CG6041	7.53E-32	0.426132017	0.162	0.108	1.01E-27
Hrb98DE	0	0.426058247	0.994	0.967	0
RpS19b	1.03E-25	0.425618893	0.109	0.069	1.38E-21
CG8003	1.46E-126	0.425318508	0.65	0.475	1.95E-122
Droj2	0	0.424074112	0.974	0.906	0
CG9205	4.62E-209	0.423561351	0.871	0.728	6.19E-205
CG10407	2.13E-24	0.423549205	0.078	0.045	2.85E-20
MFS14	1.93E-151	0.423260147	0.716	0.531	2.58E-147
eEF1gamma	0	0.423251815	1	0.999	0
CG11975	1.53E-73	0.423069581	0.336	0.219	2.05E-69
CG4553	8.56E-53	0.422514394	0.2	0.122	1.15E-48
m	6.86E-32	0.421644373	0.075	0.039	9.18E-28
CG15628	1.00E-91	0.421012527	0.606	0.479	1.34E-87
Rbm13	7.07E-139	0.42081884	0.705	0.529	9.47E-135
Nemp	2.96E-108	0.420646751	0.535	0.368	3.96E-104
lawc	9.58E-149	0.420597119	0.779	0.602	1.28E-144
CG15141	2.31E-148	0.420476183	0.673	0.474	3.09E-144
Cyt-c1	2.72E-259	0.420154127	0.919	0.806	3.64E-255
CG6028	2.38E-124	0.420063361	0.596	0.419	3.18E-120
Gli	7.91E-249	0.420013207	0.94	0.799	1.06E-244
mfas	1.71E-117	0.419447266	0.585	0.406	2.29E-113
CG1317	2.86E-92	0.419345371	0.407	0.264	3.83E-88
GEFmeso	5.21E-98	0.419337741	0.587	0.434	6.97E-94
STUB1	2.53E-112	0.419102411	0.544	0.375	3.38E-108
ATP6	0	0.419030323	1	0.999	0
Dh44-R2	3.80E-07	0.418951501	0.018	0.01	0.005090472
peng	7.71E-128	0.418938675	0.685	0.513	1.03E-123
CG18048	2.63E-40	0.418611151	0.146	0.088	3.52E-36
Zaf1	6.27E-17	0.41831693	0.073	0.047	8.39E-13
Art8	1.24E-69	0.417974569	0.298	0.191	1.66E-65
CG11504	2.95E-65	0.417910257	0.295	0.19	3.95E-61
Rpn13	1.97E-299	0.417224721	0.959	0.879	2.63E-295
lncRNA:CR45102	1.23E-149	0.4163375	0.613	0.418	1.64E-145
TM9SF3	2.37E-117	0.415924715	0.517	0.348	3.17E-113
Dpm1	1.13E-142	0.415894552	0.737	0.57	1.51E-138
CG14860	2.35E-38	0.415723407	0.119	0.068	3.15E-34
Proc	7.14E-09	0.415120325	0.019	0.01	9.55E-05
Prosbeta1	0	0.415029123	0.984	0.948	0
trus	2.58E-46	0.414975154	0.184	0.114	3.45E-42
CG14667	3.05E-50	0.414916768	0.201	0.125	4.09E-46
CG1951	1.43E-46	0.414893556	0.17	0.103	1.91E-42
Map205	3.08E-227	0.414492722	0.964	0.869	4.12E-223
Cog2	1.21E-55	0.41441985	0.159	0.088	1.62E-51
galectin	3.02E-82	0.414275174	0.378	0.249	4.04E-78
beta'COP	1.12E-173	0.413888286	0.8	0.626	1.50E-169
Sara	1.36E-75	0.413558116	0.364	0.241	1.81E-71
Polr3F	9.30E-87	0.41305849	0.385	0.25	1.25E-82
mRpL32	5.50E-110	0.411972289	0.503	0.339	7.36E-106
CG6425	1.87E-38	0.411731409	0.141	0.085	2.51E-34
CG3630	3.42E-86	0.411683248	0.4	0.264	4.58E-82
CG13599	2.91E-69	0.411341513	0.324	0.211	3.89E-65
Lrr47	8.49E-52	0.411103247	0.179	0.105	1.14E-47
Hmgcl	1.99E-48	0.41089206	0.182	0.111	2.66E-44
exp	6.43E-29	0.410332114	0.151	0.101	8.61E-25
Taz	5.03E-44	0.410178457	0.183	0.115	6.73E-40
kri	5.96E-138	0.409786211	0.706	0.534	7.97E-134
CG11583	2.29E-131	0.409753599	0.707	0.538	3.06E-127
Srp54	1.01E-203	0.409686341	0.902	0.79	1.35E-199
CG2656	1.15E-95	0.408950797	0.414	0.268	1.54E-91
Wsck	5.13E-74	0.408850244	0.39	0.265	6.86E-70
CG34213	2.26E-54	0.408802408	0.25	0.161	3.02E-50
ATP6AP2	7.26E-215	0.408699862	0.852	0.672	9.72E-211
CG3165	8.58E-113	0.408665796	0.447	0.283	1.15E-108
Pgls	1.03E-97	0.408483326	0.471	0.315	1.37E-93
peb	7.29E-43	0.408357321	0.278	0.197	9.76E-39
Pex5	3.28E-49	0.408032876	0.201	0.124	4.38E-45
tub	6.65E-129	0.407648404	0.63	0.446	8.90E-125
CG34183	2.00E-71	0.407502416	0.371	0.249	2.67E-67
lncRNA:CR43685	5.14E-83	0.407186609	0.363	0.234	6.87E-79
U3-55K	1.58E-93	0.406830099	0.458	0.308	2.11E-89
mRRF1	2.54E-84	0.406529242	0.239	0.131	3.40E-80
snRNA:U4:39B	9.51E-21	0.4062122	0.074	0.045	1.27E-16
Nse4	1.86E-64	0.406198892	0.256	0.159	2.49E-60
CG30389	1.37E-137	0.405903666	0.724	0.538	1.84E-133
NHP2	7.19E-237	0.405872723	0.946	0.858	9.62E-233
kin17	1.85E-105	0.405569177	0.518	0.352	2.47E-101
CG11409	2.26E-29	0.405523839	0.101	0.06	3.03E-25
CG4278	3.71E-132	0.405502792	0.668	0.489	4.96E-128
SamDC	2.03E-94	0.405426361	0.444	0.296	2.71E-90
Prosalpha4	0	0.405380733	0.981	0.94	0
CG11999	1.78E-135	0.404854701	0.737	0.573	2.39E-131
CG7637	6.20E-275	0.404642565	0.952	0.87	8.30E-271
Hmgs	8.11E-109	0.404574134	0.606	0.441	1.09E-104
CG12325	8.16E-77	0.404169472	0.36	0.238	1.09E-72
AIMP2	5.64E-151	0.404081482	0.775	0.612	7.55E-147
CG15602	5.21E-46	0.403459057	0.177	0.108	6.97E-42
CR6900	4.27E-11	0.403441992	0.071	0.05	5.71E-07
CG1628	1.74E-60	0.403434183	0.244	0.151	2.33E-56
Pmvk	1.58E-65	0.403262129	0.279	0.177	2.11E-61
PCID2	1.24E-94	0.403157513	0.429	0.281	1.65E-90
Cndp2	4.95E-111	0.403066355	0.598	0.433	6.63E-107
abo	3.53E-13	0.403056824	0.042	0.025	4.73E-09
CG3036	6.35E-34	0.403054548	0.278	0.206	8.50E-30
CR40190	3.55E-46	0.40262807	0.258	0.175	4.75E-42
COX3	1.10E-176	0.402584615	1	1	1.47E-172
Snx21	9.92E-79	0.402212434	0.396	0.267	1.33E-74
CG8531	3.06E-118	0.402204846	0.673	0.508	4.09E-114
Vlet	7.62E-66	0.40220045	0.274	0.172	1.02E-61
alpha-PheRS	1.80E-189	0.401791879	0.851	0.697	2.40E-185
TyrRS	7.88E-181	0.401694889	0.835	0.676	1.05E-176
Tim23	1.33E-221	0.401669879	0.903	0.813	1.79E-217
CG30338	5.98E-24	0.40148509	0.09	0.055	8.01E-20
mRpL17	3.42E-119	0.401321545	0.656	0.483	4.57E-115
CG10907	3.71E-58	0.401294249	0.297	0.198	4.97E-54
Dci	2.88E-54	0.400807644	0.224	0.14	3.85E-50
CG6073	2.46E-40	0.40074203	0.134	0.079	3.29E-36
CG5969	2.51E-118	0.400719754	0.629	0.458	3.35E-114
Krn	2.41E-98	0.400349715	0.49	0.334	3.23E-94
PolQ	6.39E-29	0.399965105	0.114	0.071	8.55E-25
CG7222	1.21E-134	0.39995535	0.652	0.462	1.62E-130
CG15445	1.04E-77	0.399903939	0.406	0.275	1.39E-73
CG1636	8.38E-86	0.399789235	0.396	0.26	1.12E-81
alpha-Man-Ib	1.13E-85	0.399685106	0.391	0.257	1.51E-81
sgg	6.76E-245	0.399571434	0.983	0.938	9.04E-241
I-2	2.44E-141	0.399457063	0.726	0.556	3.27E-137
futsch	1.01E-70	0.399324841	0.288	0.183	1.35E-66
tbc	2.10E-10	0.399297453	0.054	0.037	2.81E-06
Boh2	2.99E-55	0.399049274	0.221	0.136	4.00E-51
blow	1.29E-120	0.399021328	0.602	0.424	1.73E-116
vig2	0	0.398959907	0.995	0.977	0
CG30109	8.77E-86	0.398629101	0.451	0.31	1.17E-81
CG31875	1.05E-07	0.398414598	0.029	0.019	0.001398813
VhaM9.7-c	7.36E-84	0.398270978	0.4	0.265	9.86E-80
CG11596	6.48E-93	0.398038433	0.509	0.355	8.67E-89
CG8219	4.49E-08	0.397850052	0.029	0.018	0.00060135
CG7407	9.13E-52	0.397793229	0.239	0.154	1.22E-47
Pus1	1.82E-76	0.397627499	0.384	0.255	2.43E-72
CG12713	1.59E-19	0.397369434	0.075	0.047	2.13E-15
Pu	2.51E-33	0.396770998	0.105	0.06	3.36E-29
key	1.04E-107	0.396508979	0.485	0.322	1.40E-103
Larp7	1.27E-48	0.396501331	0.24	0.157	1.70E-44
Ubc7	5.50E-128	0.396263956	0.655	0.469	7.37E-124
lncRNA:CR45743	1.01E-07	0.39625635	0.02	0.011	0.001345686
rhea	1.79E-96	0.395629454	0.616	0.458	2.39E-92
CG15579	5.05E-14	0.395248933	0.04	0.023	6.75E-10
Fbw5	5.41E-12	0.395095995	0.049	0.031	7.24E-08
CG8399	1.53E-97	0.394826176	0.518	0.36	2.05E-93
Ssrp	2.11E-178	0.394415493	0.948	0.869	2.82E-174
Cox10	8.77E-67	0.393625891	0.322	0.212	1.17E-62
CG32109	2.10E-92	0.393448177	0.481	0.33	2.81E-88
dgt1	4.51E-87	0.393267128	0.433	0.29	6.04E-83
Ubc2	2.15E-281	0.393257079	0.965	0.878	2.88E-277
CG14341	1.06E-95	0.393153101	0.518	0.368	1.41E-91
CG8209	8.40E-254	0.391979175	0.955	0.89	1.12E-249
CG11034	9.25E-17	0.391933136	0.067	0.042	1.24E-12
Mpcp2	0	0.39185626	0.965	0.899	0
Cox11	1.47E-80	0.391795908	0.401	0.267	1.96E-76
CR43727	3.34E-25	0.391510738	0.086	0.051	4.47E-21
Vha14-1	5.61E-199	0.391111732	0.88	0.763	7.50E-195
asun	1.26E-27	0.390684185	0.109	0.068	1.69E-23
CG13601	1.52E-81	0.390684003	0.436	0.296	2.03E-77
CG41378	2.00E-134	0.390628837	0.718	0.541	2.68E-130
CSN1b	1.83E-91	0.390611525	0.458	0.31	2.44E-87
Spn88Ea	2.93E-128	0.390522086	0.765	0.603	3.92E-124
CG6724	4.89E-94	0.390090856	0.439	0.292	6.54E-90
Arl8	4.14E-129	0.389860162	0.744	0.573	5.55E-125
asRNA:CR44168	3.65E-09	0.389440173	0.024	0.013	4.88E-05
VhaSFD	1.53E-149	0.389213225	0.745	0.565	2.05E-145
Coq7	4.24E-82	0.389212326	0.446	0.31	5.68E-78
Pdi	0	0.389176637	0.999	0.989	0
Adk3	8.48E-44	0.389123404	0.16	0.096	1.14E-39
pths	1.93E-152	0.389009256	0.748	0.556	2.58E-148
wcd	9.13E-79	0.388769296	0.375	0.247	1.22E-74
Rubicon	9.09E-16	0.388691937	0.074	0.048	1.22E-11
CG30096	1.01E-51	0.388691129	0.228	0.144	1.35E-47
CG16890	3.55E-31	0.388565009	0.13	0.081	4.75E-27
CG3594	6.46E-117	0.387930817	0.64	0.471	8.65E-113
Mulk	1.55E-55	0.387673123	0.256	0.164	2.08E-51
shot	5.88E-228	0.386930482	0.971	0.914	7.86E-224
CG31855	5.75E-134	0.386879749	0.757	0.597	7.69E-130
isoQC	8.65E-41	0.386831936	0.164	0.102	1.16E-36
mRpL19	2.15E-140	0.386704069	0.72	0.546	2.88E-136
l(3)73Ah	9.75E-126	0.386676926	0.598	0.41	1.30E-121
Sec15	7.69E-42	0.386607564	0.161	0.098	1.03E-37
CG11377	7.19E-76	0.386538838	0.368	0.244	9.63E-72
Argp	1.41E-10	0.386148153	0.039	0.024	1.88E-06
spn-D	1.37E-10	0.38612066	0.029	0.016	1.83E-06
CG17167	3.90E-10	0.386061954	0.042	0.027	5.21E-06
Ibf1	7.43E-109	0.385810328	0.605	0.435	9.95E-105
CG31174	9.50E-19	0.385797369	0.075	0.046	1.27E-14
CG30383	2.22E-22	0.385508984	0.092	0.058	2.98E-18
CG5880	2.43E-16	0.385332299	0.064	0.04	3.25E-12
Tgt	3.52E-70	0.385321959	0.357	0.238	4.71E-66
Ns1	3.19E-103	0.385125038	0.636	0.479	4.27E-99
lncRNA:CR44127	1.07E-17	0.385074654	0.048	0.026	1.43E-13
Sec61beta	0	0.384712576	0.997	0.988	0
CG1371	1.49E-118	0.384709536	0.531	0.357	1.99E-114
Setd3	4.10E-112	0.384524165	0.517	0.347	5.49E-108
ca	4.03E-43	0.384324996	0.175	0.109	5.40E-39
CG10731	2.20E-65	0.384173653	0.354	0.241	2.95E-61
Rab40	1.21E-92	0.384029853	0.486	0.331	1.62E-88
Kap-alpha1	1.00E-71	0.383985643	0.346	0.227	1.34E-67
RhoL	1.41E-66	0.383929783	0.348	0.236	1.89E-62
Mitofilin	5.43E-140	0.383703242	0.725	0.546	7.27E-136
EMC1	1.83E-119	0.383455	0.58	0.403	2.45E-115
ArfGAP3	2.00E-160	0.383162499	0.812	0.645	2.68E-156
LSm3	9.95E-152	0.383033464	0.824	0.686	1.33E-147
CG17493	5.80E-246	0.383032168	0.925	0.809	7.76E-242
dgt5	2.22E-44	0.382952811	0.178	0.111	2.98E-40
CG33096	2.13E-28	0.382951236	0.109	0.067	2.86E-24
TfIIB	1.25E-121	0.38290513	0.683	0.506	1.67E-117
CG1738	2.08E-40	0.382897972	0.166	0.103	2.78E-36
CR42875	8.68E-17	0.382858618	0.059	0.036	1.16E-12
CSN4	1.21E-139	0.382475286	0.77	0.601	1.62E-135
Tap42	7.75E-110	0.38194468	0.63	0.458	1.04E-105
san	3.16E-146	0.381813945	0.774	0.611	4.23E-142
Rab19	1.29E-77	0.381733196	0.41	0.276	1.73E-73
CG43116	1.56E-15	0.381657142	0.047	0.027	2.08E-11
Yod1	7.68E-126	0.381414797	0.676	0.506	1.03E-121
CG10075	3.04E-94	0.381326594	0.435	0.286	4.07E-90
CG3309	2.80E-29	0.381070928	0.096	0.056	3.75E-25
ScsbetaA	3.69E-183	0.38081623	0.866	0.725	4.94E-179
Nup43	6.08E-113	0.380766168	0.613	0.439	8.13E-109
CG15891	4.37E-84	0.380642709	0.493	0.349	5.85E-80
Sry-delta	4.19E-103	0.380251795	0.596	0.428	5.60E-99
CG5913	1.02E-73	0.380136977	0.293	0.181	1.37E-69
CG6833	2.68E-76	0.379953405	0.384	0.255	3.58E-72
CG11836	1.72E-40	0.379910505	0.13	0.075	2.30E-36
conv	1.61E-126	0.379524429	0.671	0.489	2.16E-122
Tsp42Ee	7.74E-233	0.37940025	0.961	0.903	1.04E-228
mthl5	3.05E-126	0.378982671	0.717	0.542	4.08E-122
GXIVsPLA2	3.82E-42	0.378964215	0.182	0.115	5.11E-38
Tspo	1.77E-154	0.378667851	0.846	0.719	2.36E-150
CG10903	1.75E-94	0.378662866	0.536	0.38	2.35E-90
Idh3g	7.30E-138	0.37862897	0.75	0.575	9.77E-134
ArgRS	1.12E-97	0.378464334	0.558	0.402	1.50E-93
MESR3	2.25E-57	0.37792138	0.298	0.201	3.01E-53
Sbp2	5.84E-95	0.377897107	0.512	0.356	7.82E-91
PQBP1	1.37E-52	0.37767185	0.206	0.126	1.83E-48
tank	3.70E-91	0.377352177	0.475	0.325	4.95E-87
CG12795	1.28E-67	0.377216788	0.308	0.199	1.72E-63
Acat2	1.07E-116	0.377088287	0.678	0.506	1.43E-112
CG31457	6.72E-45	0.377025188	0.23	0.152	9.00E-41
DMAP1	1.72E-115	0.376800562	0.607	0.431	2.30E-111
ND4	9.86E-291	0.376727234	0.986	0.929	1.32E-286
prg	8.62E-52	0.37660066	0.189	0.113	1.15E-47
Der-2	6.71E-81	0.376367415	0.444	0.304	8.98E-77
sotv	7.21E-22	0.375867915	0.069	0.04	9.65E-18
hay	3.37E-59	0.375576079	0.247	0.155	4.51E-55
l(2)37Bb	2.74E-54	0.375339622	0.204	0.123	3.67E-50
CG7544	6.49E-46	0.374657117	0.198	0.124	8.69E-42
Rab5	1.68E-271	0.374623826	0.962	0.882	2.25E-267
SmB	1.72E-276	0.374549243	0.985	0.95	2.30E-272
DCP1	1.90E-114	0.374365141	0.631	0.458	2.54E-110
CCT4	0	0.374252293	0.991	0.968	0
CG18659	2.31E-60	0.374221849	0.328	0.223	3.09E-56
CG18259	2.34E-56	0.374163179	0.267	0.174	3.14E-52
sog	7.05E-27	0.37405873	0.693	0.64	9.43E-23
JMJD7	7.46E-58	0.373955745	0.261	0.167	9.99E-54
Dhrs4	1.60E-79	0.373937596	0.401	0.268	2.15E-75
CG34229	3.33E-54	0.373931036	0.23	0.144	4.46E-50
beg	8.15E-56	0.373909535	0.215	0.131	1.09E-51
asRNA:CR45501	1.22E-06	0.373773473	0.023	0.014	0.016335354
COX5B	0	0.373596287	0.976	0.935	0
THG	1.92E-53	0.373479446	0.209	0.128	2.56E-49
CG1640	6.59E-116	0.3732842	0.561	0.381	8.83E-112
CanB2	1.92E-176	0.373045887	0.859	0.705	2.57E-172
mRpL50	6.18E-87	0.372918434	0.453	0.308	8.27E-83
comt	1.04E-18	0.372240891	0.067	0.041	1.40E-14
Rap2l	5.62E-124	0.371919372	0.709	0.53	7.52E-120
CG9166	2.95E-54	0.371885587	0.284	0.19	3.94E-50
OXA1L	6.61E-58	0.371822941	0.252	0.16	8.85E-54
ScsbetaG	1.12E-130	0.371200807	0.737	0.57	1.50E-126
Syx7	4.13E-101	0.371083231	0.547	0.383	5.52E-97
PIG-F	3.21E-30	0.371064142	0.118	0.072	4.29E-26
Nop56	2.48E-296	0.370765471	0.98	0.932	3.32E-292
trc	6.96E-101	0.370724394	0.524	0.361	9.31E-97
DppIII	1.48E-188	0.370679432	0.905	0.773	1.97E-184
CG5131	3.65E-56	0.370634837	0.246	0.155	4.89E-52
Smn	9.49E-208	0.370253059	0.926	0.821	1.27E-203
VhaPPA1-1	2.46E-136	0.369550011	0.722	0.537	3.29E-132
nudC	8.98E-192	0.36954211	0.923	0.816	1.20E-187
CG1486	2.95E-72	0.369505315	0.341	0.224	3.94E-68
CG34043	3.11E-13	0.3694082	0.042	0.025	4.16E-09
CG5346	1.21E-96	0.369370604	0.642	0.482	1.61E-92
Cks30A	1.11E-136	0.369235349	0.858	0.728	1.49E-132
CG17996	4.94E-62	0.369109333	0.301	0.197	6.61E-58
Had1	4.21E-55	0.368951705	0.357	0.253	5.63E-51
CG33506	1.98E-84	0.368915582	0.528	0.379	2.65E-80
Unc-76	1.02E-98	0.368873561	0.5	0.344	1.37E-94
Nipsnap	7.70E-98	0.368856323	0.538	0.375	1.03E-93
Arpc4	2.38E-230	0.368659723	0.951	0.88	3.19E-226
betaggt-I	1.69E-79	0.368642771	0.43	0.293	2.26E-75
Txl	3.18E-233	0.367986957	0.939	0.837	4.26E-229
c(3)G	5.96E-31	0.367889842	0.144	0.093	7.98E-27
Rab9	9.55E-18	0.36772269	0.064	0.039	1.28E-13
CG34293	6.62E-57	0.367650588	0.288	0.189	8.86E-53
ALiX	2.17E-120	0.36752614	0.725	0.562	2.91E-116
Cdc16	9.94E-62	0.367055662	0.295	0.191	1.33E-57
Best1	2.05E-51	0.367008674	0.273	0.184	2.74E-47
Hip1	4.02E-58	0.366556988	0.294	0.195	5.38E-54
r2d2	1.91E-134	0.366529631	0.738	0.566	2.55E-130
Arl2	4.52E-112	0.366177875	0.646	0.475	6.06E-108
Ugt36D1	3.08E-70	0.366165731	0.33	0.215	4.12E-66
Zfrp8	6.96E-92	0.366115448	0.473	0.322	9.32E-88
CG6230	1.56E-95	0.366093933	0.422	0.274	2.09E-91
sbr	3.26E-99	0.366088926	0.593	0.424	4.36E-95
Yip1d1	7.85E-132	0.365919031	0.768	0.606	1.05E-127
CG4598	1.87E-142	0.365250826	0.815	0.653	2.50E-138
140up	3.67E-63	0.365167094	0.324	0.215	4.91E-59
Gdh	6.57E-156	0.365115802	0.91	0.822	8.79E-152
CysRS-m	4.12E-36	0.365052192	0.14	0.086	5.51E-32
TRAM	9.72E-245	0.364534827	0.954	0.866	1.30E-240
betaGlu	5.45E-72	0.364343386	0.35	0.229	7.29E-68
mRpL11	1.46E-94	0.364080753	0.547	0.39	1.96E-90
Sbat	4.16E-89	0.364063556	0.472	0.327	5.56E-85
CR43212	1.25E-27	0.364027974	0.188	0.134	1.67E-23
mRpS34	1.72E-93	0.363838312	0.577	0.423	2.30E-89
CG11723	8.07E-44	0.36380695	0.183	0.114	1.08E-39
Mfe2	1.67E-105	0.363728309	0.67	0.504	2.23E-101
CG18081	2.40E-280	0.363708774	0.957	0.891	3.21E-276
CG42359	1.69E-87	0.363498818	0.519	0.372	2.26E-83
DENR	4.53E-150	0.363350019	0.851	0.71	6.06E-146
CG6418	8.45E-72	0.363338449	0.367	0.244	1.13E-67
pelo	1.25E-101	0.363214663	0.584	0.416	1.68E-97
CG14182	4.43E-76	0.363170972	0.345	0.223	5.93E-72
Polr3A	1.65E-31	0.362665062	0.15	0.098	2.21E-27
CG12343	2.26E-100	0.362629123	0.595	0.428	3.02E-96
lncRNA:CR45640	6.08E-15	0.362394521	0.067	0.043	8.14E-11
mRpL44	1.53E-109	0.362351061	0.391	0.237	2.05E-105
CG5254	4.61E-21	0.362215957	0.128	0.089	6.17E-17
COX4	0	0.362199535	0.99	0.963	0
shtd	1.86E-53	0.36162928	0.256	0.168	2.48E-49
Tif-IA	1.63E-158	0.361621183	0.79	0.61	2.18E-154
REPTOR-BP	2.56E-101	0.361461672	0.707	0.544	3.42E-97
Trx-2	0	0.361116114	0.995	0.979	0
CG31883	5.03E-07	0.3609523	0.018	0.011	0.006730427
CG4866	1.41E-97	0.360751628	0.643	0.491	1.89E-93
Prosbeta6	8.23E-278	0.360419393	0.972	0.924	1.10E-273
Polr3H	3.59E-124	0.360353295	0.738	0.575	4.81E-120
CG4025	4.18E-72	0.360343054	0.363	0.242	5.59E-68
Pif1	1.53E-35	0.360293194	0.134	0.082	2.05E-31
mus201	2.12E-68	0.359745661	0.32	0.209	2.84E-64
mRpS17	3.51E-102	0.359584033	0.622	0.459	4.70E-98
Cftr	2.26E-45	0.359490292	0.233	0.155	3.02E-41
CG16865	7.39E-64	0.35947256	0.318	0.21	9.89E-60
CG6937	5.26E-119	0.359416674	0.735	0.576	7.04E-115
CG15916	1.15E-16	0.359392387	0.057	0.034	1.54E-12
Lsm11	1.26E-23	0.359375743	0.082	0.049	1.69E-19
Alms1b	3.65E-12	0.359168786	0.058	0.038	4.88E-08
CG5003	5.91E-88	0.359060843	0.436	0.29	7.91E-84
Sugb	5.37E-77	0.359053616	0.313	0.196	7.19E-73
CG10674	7.19E-150	0.358826375	0.849	0.729	9.62E-146
Membrin	1.95E-85	0.358690427	0.493	0.346	2.60E-81
CG7646	2.73E-48	0.358259972	0.204	0.128	3.65E-44
neb	7.08E-22	0.358211525	0.109	0.072	9.48E-18
CG13096	1.94E-183	0.35815169	0.936	0.84	2.60E-179
pen-2	4.52E-95	0.357977231	0.65	0.502	6.06E-91
wac	1.08E-138	0.357586944	0.847	0.71	1.44E-134
wls	5.84E-128	0.357536988	0.727	0.543	7.82E-124
Ciao1	3.96E-90	0.357331282	0.554	0.398	5.30E-86
CG9855	5.47E-100	0.357271892	0.57	0.405	7.33E-96
Sec24CD	2.23E-120	0.357119917	0.751	0.576	2.99E-116
128up	1.88E-165	0.356669946	0.878	0.751	2.51E-161
CG6040	2.81E-187	0.356604353	0.863	0.707	3.76E-183
CG31673	3.12E-59	0.356576771	0.332	0.228	4.18E-55
Ras64B	4.09E-86	0.35639231	0.493	0.342	5.48E-82
CG12877	8.96E-75	0.356289315	0.414	0.286	1.20E-70
CG14618	1.83E-36	0.356265248	0.164	0.104	2.45E-32
CG11180	1.66E-114	0.355972177	0.717	0.553	2.22E-110
CG30466	1.06E-35	0.355699747	0.17	0.11	1.42E-31
E(spl)m3-HLH	3.21E-249	0.355684088	0.968	0.864	4.29E-245
Hr4	1.02E-117	0.355616751	0.854	0.762	1.37E-113
CG6928	1.55E-25	0.355527374	0.109	0.069	2.07E-21
heix	1.37E-75	0.35532435	0.402	0.273	1.83E-71
CG5611	1.75E-41	0.355171235	0.194	0.125	2.35E-37
poly	3.38E-165	0.355113728	0.868	0.739	4.52E-161
rept	4.54E-123	0.354921958	0.782	0.628	6.08E-119
CG12883	1.19E-39	0.354757604	0.151	0.092	1.59E-35
CG14722	1.23E-69	0.35467066	0.378	0.256	1.65E-65
Pde9	9.63E-93	0.354448384	0.636	0.493	1.29E-88
Pvf3	2.17E-17	0.354201453	0.153	0.114	2.90E-13
Zw10	2.57E-94	0.354155867	0.574	0.414	3.43E-90
Slimp	3.78E-20	0.353858442	0.065	0.038	5.06E-16
CG13992	8.62E-27	0.353827034	0.141	0.095	1.15E-22
CG11436	3.16E-65	0.353763618	0.307	0.198	4.23E-61
Pop5	2.20E-74	0.353664504	0.512	0.374	2.94E-70
CG8204	1.39E-51	0.353661345	0.295	0.2	1.86E-47
Pgant6	1.72E-57	0.353517113	0.276	0.18	2.30E-53
CG34423	3.52E-48	0.353503709	0.237	0.155	4.72E-44
PIG-Wa	1.25E-26	0.353443966	0.105	0.065	1.67E-22
sicily	3.36E-60	0.353300917	0.353	0.242	4.50E-56
Fic	5.26E-27	0.353270601	0.09	0.053	7.05E-23
Pdha	5.81E-111	0.353062337	0.694	0.532	7.77E-107
Urod	1.64E-133	0.352868488	0.801	0.642	2.19E-129
sra	3.43E-74	0.352857039	0.506	0.371	4.59E-70
Tes	1.45E-71	0.352821503	0.368	0.246	1.94E-67
Eaf6	1.85E-56	0.352750157	0.325	0.22	2.47E-52
CG14882	1.27E-27	0.352707832	0.111	0.069	1.69E-23
CG2224	1.95E-54	0.352666102	0.247	0.158	2.60E-50
CG10584	2.99E-18	0.352513104	0.086	0.056	4.01E-14
CG7182	1.67E-103	0.35247813	0.616	0.452	2.24E-99
CG8460	1.77E-108	0.352354754	0.716	0.556	2.37E-104
lute	1.01E-76	0.351239803	0.464	0.325	1.35E-72
CG32276	2.89E-265	0.351114984	0.986	0.957	3.87E-261
Trs20	1.16E-66	0.351070659	0.369	0.25	1.55E-62
CG13850	1.96E-69	0.35105879	0.323	0.208	2.63E-65
CG17734	1.28E-99	0.350865102	0.711	0.572	1.72E-95
CG7806	7.14E-51	0.350691065	0.218	0.138	9.55E-47
smash	1.12E-100	0.350409913	0.716	0.56	1.50E-96
Sec6	1.80E-39	0.350212933	0.192	0.125	2.41E-35
neo	1.39E-74	0.350149751	0.65	0.525	1.86E-70
Pvr	6.41E-112	0.350133088	0.586	0.413	8.57E-108
CG34001	6.50E-45	0.350068407	0.238	0.158	8.69E-41
mRpL24	1.00E-94	0.349508307	0.607	0.45	1.34E-90
Got2	3.23E-99	0.349505687	0.689	0.537	4.32E-95
Alg1	2.32E-63	0.349451667	0.367	0.251	3.10E-59
Rac2	2.94E-174	0.349000455	0.977	0.934	3.93E-170
nom	3.32E-76	0.348604887	0.347	0.224	4.44E-72
Fmo-2	3.62E-06	0.348537968	0.018	0.011	0.048402867
lost	0	0.348375061	0.995	0.98	0
Prosalpha5	1.96E-240	0.348236037	0.963	0.904	2.62E-236
saturn	1.34E-08	0.348103794	0.032	0.02	0.000179589
Cyp40	1.74E-70	0.347977912	0.376	0.252	2.33E-66
Ada1-1	5.54E-17	0.34768378	0.07	0.044	7.41E-13
mRpL20	3.83E-97	0.347465077	0.663	0.51	5.13E-93
bwa	4.57E-28	0.347130561	0.122	0.077	6.12E-24
l(2)k10201	4.43E-44	0.346951584	0.209	0.135	5.93E-40
Ubc10	7.73E-115	0.34686941	0.761	0.611	1.03E-110
dpr1	9.26E-07	0.346409256	0.043	0.031	0.012390223
Oatp30B	1.30E-75	0.345925481	0.354	0.233	1.75E-71
CG6765	6.76E-19	0.345924509	0.072	0.044	9.05E-15
CG17266	5.20E-110	0.345878938	0.691	0.526	6.96E-106
wuho	1.10E-77	0.345443024	0.472	0.331	1.47E-73
FBgn0288976	3.83E-65	0.345402704	0.391	0.274	5.12E-61
ras	6.52E-118	0.345223398	0.798	0.663	8.72E-114
vap	7.35E-100	0.34517875	0.559	0.394	9.84E-96
rumi	7.03E-126	0.34482042	0.766	0.592	9.42E-122
CG17328	1.88E-20	0.344678179	0.074	0.044	2.51E-16
GstE8	4.33E-32	0.34451976	0.138	0.087	5.79E-28
beta-PheRS	3.83E-107	0.344502401	0.655	0.49	5.13E-103
MESR6	3.23E-85	0.344345598	0.439	0.295	4.32E-81
PGRP-LE	1.45E-65	0.344343505	0.434	0.309	1.94E-61
CG10465	1.40E-131	0.34433238	0.778	0.609	1.88E-127
lncRNA:CR44749	4.77E-18	0.343988703	0.078	0.05	6.38E-14
pins	9.61E-62	0.343723292	0.315	0.208	1.29E-57
tsr	0	0.343675773	1	0.996	0
CG14985	1.53E-82	0.343377055	0.489	0.342	2.05E-78
CG10959	5.58E-15	0.342956211	0.052	0.031	7.47E-11
dod	3.72E-242	0.342915517	0.963	0.913	4.98E-238
CG16812	2.66E-89	0.342914419	0.597	0.436	3.56E-85
Prosbeta7	8.54E-221	0.34231656	0.95	0.878	1.14E-216
Gapdh1	3.72E-181	0.342166043	0.951	0.892	4.98E-177
CG32640	1.12E-25	0.342070024	0.201	0.147	1.50E-21
l(2)SH0834	1.96E-95	0.342057566	0.606	0.447	2.62E-91
CG31337	2.98E-07	0.342000573	0.029	0.019	0.003993374
mip40	1.28E-116	0.3418872	0.771	0.613	1.72E-112
Rpt6	1.35E-172	0.341694238	0.927	0.846	1.81E-168
yip2	3.74E-107	0.341694201	0.81	0.679	5.00E-103
cathD	4.10E-193	0.341514308	0.941	0.864	5.48E-189
lncRNA:CR45474	4.00E-16	0.34118147	0.086	0.058	5.36E-12
dind	1.89E-68	0.341037457	0.36	0.24	2.53E-64
Spg7	3.37E-53	0.340807064	0.285	0.189	4.51E-49
spt4	1.97E-116	0.340413555	0.761	0.608	2.63E-112
CG10195	3.53E-47	0.340048603	0.268	0.18	4.73E-43
RpS27	0	0.339591455	1	1	0
eIF2Bbeta	3.72E-90	0.339408017	0.575	0.419	4.98E-86
Xpd	3.16E-51	0.339013271	0.253	0.166	4.23E-47
IntS12	1.71E-40	0.338949352	0.177	0.112	2.29E-36
Neos	4.86E-79	0.338704361	0.456	0.314	6.50E-75
Scox	3.62E-91	0.338622011	0.595	0.435	4.85E-87
CG13319	2.53E-106	0.338604524	0.732	0.58	3.39E-102
l(2)37Cb	3.56E-47	0.338484903	0.241	0.16	4.76E-43
Crk	1.88E-183	0.3384485	0.918	0.809	2.52E-179
CG17721	5.45E-90	0.338089563	0.629	0.48	7.30E-86
Vps53	5.06E-47	0.338023469	0.191	0.118	6.77E-43
Vps37B	2.24E-92	0.337723972	0.651	0.499	3.00E-88
CG14711	1.34E-34	0.337497767	0.183	0.122	1.79E-30
CG11811	1.27E-103	0.337428292	0.68	0.516	1.69E-99
Dolk	1.06E-84	0.337351039	0.458	0.311	1.41E-80
CG17691	1.32E-109	0.337295112	0.767	0.63	1.77E-105
CG8042	1.08E-81	0.337283064	0.474	0.329	1.44E-77
oaf	9.62E-108	0.337191237	0.64	0.468	1.29E-103
CG7889	4.82E-97	0.337146211	0.579	0.417	6.45E-93
PIP4K	1.39E-143	0.336995442	0.862	0.724	1.86E-139
CG7600	1.38E-45	0.336886734	0.22	0.144	1.84E-41
Xpac	1.18E-87	0.336667235	0.573	0.413	1.58E-83
[truncated: 2,890 more rows]
