# Supplementary material for: Single-cell transcriptomics of X-ray irradiated Drosophila wing discs reveals heterogeneity related to cell-cycle status and cell location
Source: eLife. 2026 Feb 4;14:RP106410. doi: 10.7554/eLife.106410 (PMC12872174; doi:10.7554/eLife.106410)
Supplement: Supplementary file 8. — This table contains a list of 25,107 genes identified by their Flybase IDs, CGs, and current symbols at the time of analysis used to convert FlyBase IDs to Symbols. Note, not all genes were captured in this dataset. Contains the following columns (Column; description): FLYBASE; FlyBase ID. FLYBASECG; FlyBase CG. SYMBOL; Symbol. [file elife-106410-supp8.csv]

FLYBASE	FLYBASECG	SYMBOL
FBgn0044332	NA	9.35
FBgn0043467	NA	064Ya
FBgn0010339	CG8340	128up
FBgn0010340	CG9852	140up
FBgn0020238	CG31196	14-3-3epsilon
FBgn0004907	CG17870	14-3-3zeta
FBgn0004953	NA	1688-11EF
FBgn0085802	CR41548	18SrRNA:CR41548
FBgn0267498	CR45838	18SrRNA:CR45838
FBgn0267501	CR45841	18SrRNA:CR45841
FBgn0085813	CR41602	18SrRNA-Psi:CR41602
FBgn0267521	CR45861	18SrRNA-Psi:CR45861
FBgn0287775	CG8896	18w
FBgn0085107	NA	2.15.43a
FBgn0022714	NA	22w
FBgn0250848	CG8947	26-29-p
FBgn0267497	CR45837	28SrRNA:CR45837
FBgn0267504	CR45844	28SrRNA:CR45844
FBgn0085753	CR40596	28SrRNA-Psi:CR40596
FBgn0085771	CR40741	28SrRNA-Psi:CR40741
FBgn0085819	CR41609	28SrRNA-Psi:CR41609
FBgn0267508	CR45848	28SrRNA-Psi:CR45848
FBgn0267511	CR45851	28SrRNA-Psi:CR45851
FBgn0267513	CR45853	28SrRNA-Psi:CR45853
FBgn0267515	CR45855	28SrRNA-Psi:CR45855
FBgn0267519	CR45859	28SrRNA-Psi:CR45859
FBgn0267520	CR45860	28SrRNA-Psi:CR45860
FBgn0267522	CR45862	28SrRNA-Psi:CR45862
FBgn0067331	NA	2D5
FBgn0067330	NA	2F26
FBgn0070055	NA	2L-144-32
FBgn0070054	NA	2L-250-35
FBgn0070053	NA	2L-311-30
FBgn0070052	NA	2L-393-17
FBgn0260793	CG42573	2mit
FBgn0021755	NA	2R-F
FBgn0021754	NA	2R-L
FBgn0267496	CR45836	2SrRNA:CR45836
FBgn0267500	CR45840	2SrRNA:CR45840
FBgn0267503	CR45843	2SrRNA:CR45843
FBgn0267524	CR45864	2SrRNA:CR45864
FBgn0085765	CR40677	2SrRNA-Psi:CR40677
FBgn0267510	CR45850	2SrRNA-Psi:CR45850
FBgn0267518	CR45858	2SrRNA-Psi:CR45858
FBgn0027097	NA	31B8
FBgn0024507	NA	33-13
FBgn0022951	NA	36w
FBgn0028551	NA	3Cy(2)2
FBgn0067329	NA	3F43
FBgn0070050	NA	3L-114-20
FBgn0070049	NA	3L-200-14
FBgn0070048	NA	3L-211-27
FBgn0070047	NA	3L-215-13
FBgn0070046	NA	3L-61-3
FBgn0021753	NA	3L-B
FBgn0067328	NA	3N5
FBgn0070045	NA	3R-168-17
FBgn0070044	NA	3R-196-22
FBgn0070043	NA	3R-259-18
FBgn0070042	NA	3R-31-22
FBgn0070041	NA	3R-35-29
FBgn0070040	NA	3R-40-7
FBgn0070039	NA	3R-64-22
FBgn0070038	NA	3R-64-33
FBgn0070037	NA	3R-66-38
FBgn0070036	NA	3R-69-15
FBgn0021751	NA	3R-C
FBgn0061472	NA	3R-I256
FBgn0069066	NA	4B7-11
FBgn0052016	CG32016	4E-T
FBgn0250731	CR40454	5.8SrRNA:CR40454
FBgn0267499	CR45839	5.8SrRNA:CR45839
FBgn0267502	CR45842	5.8SrRNA:CR45842
FBgn0267512	CR45852	5.8SrRNA:CR45852
FBgn0267509	CR45849	5.8SrRNA-Psi:CR45849
FBgn0267514	CR45854	5.8SrRNA-Psi:CR45854
FBgn0267517	CR45857	5.8SrRNA-Psi:CR45857
FBgn0267523	CR45863	5.8SrRNA-Psi:CR45863
FBgn0004168	CG16720	5-HT1A
FBgn0263116	CG15113	5-HT1B
FBgn0087012	CG1056	5-HT2A
FBgn0261929	CG42796	5-HT2B
FBgn0004573	CG12073	5-HT7
FBgn0259178	CG42283	5PtaseI
FBgn0053353	CR33353	5SrRNA:CR33353
FBgn0053354	CR33354	5SrRNA:CR33354
FBgn0053355	CR33355	5SrRNA:CR33355
FBgn0053357	CR33357	5SrRNA:CR33357
FBgn0053358	CR33358	5SrRNA:CR33358
FBgn0053359	CR33359	5SrRNA:CR33359
FBgn0053360	CR33360	5SrRNA:CR33360
FBgn0053361	CR33361	5SrRNA:CR33361
FBgn0053362	CR33362	5SrRNA:CR33362
FBgn0053364	CR33364	5SrRNA:CR33364
FBgn0053365	CR33365	5SrRNA:CR33365
FBgn0053366	CR33366	5SrRNA:CR33366
FBgn0053367	CR33367	5SrRNA:CR33367
FBgn0053368	CR33368	5SrRNA:CR33368
FBgn0053369	CR33369	5SrRNA:CR33369
FBgn0053370	CR33370	5SrRNA:CR33370
FBgn0053372	CR33372	5SrRNA:CR33372
FBgn0053373	CR33373	5SrRNA:CR33373
FBgn0053374	CR33374	5SrRNA:CR33374
FBgn0053375	CR33375	5SrRNA:CR33375
FBgn0053376	CR33376	5SrRNA:CR33376
FBgn0053377	CR33377	5SrRNA:CR33377
FBgn0053378	CR33378	5SrRNA:CR33378
FBgn0053379	CR33379	5SrRNA:CR33379
FBgn0053380	CR33380	5SrRNA:CR33380
FBgn0053381	CR33381	5SrRNA:CR33381
FBgn0053382	CR33382	5SrRNA:CR33382
FBgn0053383	CR33383	5SrRNA:CR33383
FBgn0053384	CR33384	5SrRNA:CR33384
FBgn0053385	CR33385	5SrRNA:CR33385
FBgn0053386	CR33386	5SrRNA:CR33386
FBgn0053387	CR33387	5SrRNA:CR33387
FBgn0053388	CR33388	5SrRNA:CR33388
FBgn0053389	CR33389	5SrRNA:CR33389
FBgn0053390	CR33390	5SrRNA:CR33390
FBgn0053391	CR33391	5SrRNA:CR33391
FBgn0053392	CR33392	5SrRNA:CR33392
FBgn0053393	CR33393	5SrRNA:CR33393
FBgn0053394	CR33394	5SrRNA:CR33394
FBgn0053395	CR33395	5SrRNA:CR33395
FBgn0053396	CR33396	5SrRNA:CR33396
FBgn0053397	CR33397	5SrRNA:CR33397
FBgn0053398	CR33398	5SrRNA:CR33398
FBgn0053399	CR33399	5SrRNA:CR33399
FBgn0053400	CR33400	5SrRNA:CR33400
FBgn0053401	CR33401	5SrRNA:CR33401
FBgn0053402	CR33402	5SrRNA:CR33402
FBgn0053403	CR33403	5SrRNA:CR33403
FBgn0053404	CR33404	5SrRNA:CR33404
FBgn0053405	CR33405	5SrRNA:CR33405
FBgn0053406	CR33406	5SrRNA:CR33406
FBgn0053407	CR33407	5SrRNA:CR33407
FBgn0053408	CR33408	5SrRNA:CR33408
FBgn0053409	CR33409	5SrRNA:CR33409
FBgn0053410	CR33410	5SrRNA:CR33410
FBgn0053411	CR33411	5SrRNA:CR33411
FBgn0053412	CR33412	5SrRNA:CR33412
FBgn0053413	CR33413	5SrRNA:CR33413
FBgn0053414	CR33414	5SrRNA:CR33414
FBgn0053415	CR33415	5SrRNA:CR33415
FBgn0053417	CR33417	5SrRNA:CR33417
FBgn0053418	CR33418	5SrRNA:CR33418
FBgn0053419	CR33419	5SrRNA:CR33419
FBgn0053420	CR33420	5SrRNA:CR33420
FBgn0053421	CR33421	5SrRNA:CR33421
FBgn0053422	CR33422	5SrRNA:CR33422
FBgn0053423	CR33423	5SrRNA:CR33423
FBgn0053424	CR33424	5SrRNA:CR33424
FBgn0053425	CR33425	5SrRNA:CR33425
FBgn0053426	CR33426	5SrRNA:CR33426
FBgn0053427	CR33427	5SrRNA:CR33427
FBgn0053428	CR33428	5SrRNA:CR33428
FBgn0053429	CR33429	5SrRNA:CR33429
FBgn0053430	CR33430	5SrRNA:CR33430
FBgn0053431	CR33431	5SrRNA:CR33431
FBgn0053432	CR33432	5SrRNA:CR33432
FBgn0053433	CR33433	5SrRNA:CR33433
FBgn0053434	CR33434	5SrRNA:CR33434
FBgn0053435	CR33435	5SrRNA:CR33435
FBgn0053436	CR33436	5SrRNA:CR33436
FBgn0053437	CR33437	5SrRNA:CR33437
FBgn0053438	CR33438	5SrRNA:CR33438
FBgn0053439	CR33439	5SrRNA:CR33439
FBgn0053440	CR33440	5SrRNA:CR33440
FBgn0053441	CR33441	5SrRNA:CR33441
FBgn0053442	CR33442	5SrRNA:CR33442
FBgn0053443	CR33443	5SrRNA:CR33443
FBgn0053444	CR33444	5SrRNA:CR33444
FBgn0053445	CR33445	5SrRNA:CR33445
FBgn0053446	CR33446	5SrRNA:CR33446
FBgn0053447	CR33447	5SrRNA:CR33447
FBgn0053448	CR33448	5SrRNA:CR33448
FBgn0053449	CR33449	5SrRNA:CR33449
FBgn0053450	CR33450	5SrRNA:CR33450
FBgn0053451	CR33451	5SrRNA:CR33451
FBgn0053452	CR33452	5SrRNA:CR33452
FBgn0053356	CR33356	5SrRNA-Psi:CR33356
FBgn0053363	CR33363	5SrRNA-Psi:CR33363
FBgn0053371	CR33371	5SrRNA-Psi:CR33371
FBgn0053416	CR33416	5SrRNA-Psi:CR33416
FBgn0082910	NA	60-15
FBgn0082909	NA	60-16
FBgn0022711	NA	61bis
FBgn0008639	NA	66Dem
FBgn0041707	CG1168	7B2
FBgn0000003	CR32864	7SLRNA:CR32864
FBgn0261504	CR42652	7SLRNA:CR42652
FBgn0052208	CG32208	825-Oak
FBgn0043016	NA	91R
FBgn0008641	NA	94Che
FBgn0000008	CG6741	a
FBgn0004930	NA	a(1)48
FBgn0004932	NA	a(1)HM27
FBgn0004933	NA	a(2)48
FBgn0004934	NA	a(3)48
FBgn0011293	CG6642	a10
FBgn0025723	NA	A122
FBgn0020515	NA	A3
FBgn0020514	NA	A35
FBgn0011294	CG5430	a5
FBgn0023130	CG3771	a6
FBgn0000010	NA	aa
FBgn0031791	CG9486	AANATL2
FBgn0032839	CG10659	AANATL3
FBgn0034429	CG18607	AANATL4
FBgn0034426	CG10476	AANATL5
FBgn0034428	CG18606	AANATL6
FBgn0040376	CG13759	AANATL7
FBgn0027780	CG13401	Aasdh
FBgn0031851	CG11188	Aatf
FBgn0023129	CG3705	aay
FBgn0264442	CG43860	ab
FBgn0000012	NA	abb
FBgn0031170	CG1718	Abca3
FBgn0035244	CG7955	ABCB7
FBgn0039890	CG2316	Abcd1
FBgn0031069	CG12703	Abcd3
FBgn0000013	NA	abd
FBgn0000014	CG10325	abd-A
FBgn0000015	CG11648	Abd-B
FBgn0004963	NA	abg
FBgn0020510	CG9749	Abi
FBgn0000017	CG4032	Abl
FBgn0000069	NA	Ablp
FBgn0000009	NA	Abnormal-abdomen
FBgn0000018	CG6093	abo
FBgn0004936	NA	ABO-2R
FBgn0017450	NA	abof
FBgn0004937	NA	ABO-X
FBgn0004938	NA	ABO-YL
FBgn0004939	NA	ABO-YS
FBgn0036372	CG10083	Abp1
FBgn0000019	NA	abr
FBgn0015331	CG14637	abs
FBgn0000020	NA	abt
FBgn0000021	NA	abw
FBgn0067854	NA	abz
FBgn0000022	CG3796	ac
FBgn0022710	CG9210	Ac13E
FBgn0023416	CG1506	Ac3
FBgn0004852	CG7978	Ac76E
FBgn0024150	CG10564	Ac78C
FBgn0011273	CG17769	Acam
FBgn0029969	CG10932	Acat1
FBgn0035203	CG9149	Acat2
FBgn0031992	CG8498	Acbp1
FBgn0010387	CG8627	Acbp2
FBgn0250836	CG8628	Acbp3
FBgn0035742	CG8629	Acbp4
FBgn0035926	CG5804	Acbp5
FBgn0035743	CG15829	Acbp6
FBgn0033246	CG11198	ACC
FBgn0000023	NA	acclinal-wing
FBgn0012034	CG9390	AcCoAS
FBgn0024268	NA	acd(2)5D10
FBgn0024267	NA	acd(2)5E8
FBgn0024266	NA	acd(2)5F3
FBgn0024265	NA	acd(2)5G23
FBgn0024263	NA	acd(2)5M38
FBgn0024262	NA	acd(2)5M7
FBgn0024260	NA	acd(2)5N15
FBgn0024259	NA	acd(2)5N17
FBgn0024258	NA	acd(2)5N18
FBgn0024257	NA	acd(2)5N29
FBgn0000024	CG17907	Ace
FBgn0015003	NA	ACE1
FBgn0015004	NA	ACE3
FBgn0016122	CG10593	Acer
FBgn0027620	CG1966	Acf
FBgn0033749	CG8819	achi
FBgn0033936	CG17386	Achl
FBgn0000025	NA	acj1
FBgn0000026	NA	acj2
FBgn0000027	NA	acj3
FBgn0000028	CG9151	acj6
FBgn0028484	CG14992	Ack
FBgn0263998	CG43741	Ack-like
FBgn0263198	CG10473	Acn
FBgn0024502	NA	Aco
FBgn0027572	CG5009	ACOX1
FBgn0031813	CG9527	Acox3
FBgn0034629	CG9709	Acox57D-d
FBgn0034628	CG9707	Acox57D-p
FBgn0014454	CG7216	Acp1
FBgn0051779	CG31779	Acp24A4
FBgn0002855	CG8982	Acp26Aa
FBgn0002856	CG9024	Acp26Ab
FBgn0015583	CG17797	Acp29AB
FBgn0024501	NA	Acp31F
FBgn0023415	CG4605	Acp32CD
FBgn0267327	CG6555	Acp33A
FBgn0011559	CG7157	Acp36DE
FBgn0034152	CG8626	Acp53C14a
FBgn0034153	CG15616	Acp53C14b
FBgn0053530	CG33530	Acp53C14c
FBgn0015584	CG8622	Acp53Ea
FBgn0024500	NA	Acp53Eb
FBgn0083936	CG34098	Acp54A1
FBgn0020509	CG1262	Acp62F
FBgn0015585	CG10852	Acp63F
FBgn0020765	CG10297	Acp65Aa
FBgn0015586	CG3801	Acp76A
FBgn0002863	CG17924	Acp95EF
FBgn0263597	CG43619	Acp98AB
FBgn0004942	NA	AcpA
FBgn0000029	NA	AcpB
FBgn0000030	NA	AcpC
FBgn0000031	NA	AcpGI
FBgn0000032	CG7899	Acph-1
FBgn0000033	NA	AcpJ
FBgn0000034	NA	AcpK
FBgn0031703	CG12512	Acsf2
FBgn0029945	CG18155	Acsf3
FBgn0263120	CG8732	Acsl
FBgn0038730	CG6300	Acsx1L
FBgn0038731	CG11659	Acsx1R
FBgn0038732	CG11391	Acsx2
FBgn0038733	CG11407	Acsx3
FBgn0038734	CG11453	Acsx4
FBgn0000041	NA	act
FBgn0000043	CG12051	Act42A
FBgn0000044	CG10067	Act57B
FBgn0000042	CG4027	Act5C
FBgn0000045	CG7478	Act79B
FBgn0000046	CG18290	Act87E
FBgn0000047	CG5178	Act88F
FBgn0024913	CG11062	Actbeta
FBgn0000667	CG4376	Actn
FBgn0015008	CG8953	Actn3
FBgn0040510	CG17176	ACXA
FBgn0040509	CG17174	ACXB
FBgn0040508	CG5983	ACXC
FBgn0040507	CG5712	ACXD
FBgn0040506	CG17178	ACXE
FBgn0025115	CG16870	Acyp
FBgn0038363	CG18505	Acyp2
FBgn0000048	NA	ad
FBgn0037661	CG11994	Ada
FBgn0051865	CG31865	Ada1-1
FBgn0051866	CG31866	Ada1-2
FBgn0263738	CG43663	Ada2a
FBgn0037555	CG9638	Ada2b
FBgn0030891	CG7098	Ada3
FBgn0286071	CG14869	AdamTS-A
FBgn0029791	CG4096	AdamTS-B
FBgn0026086	CG12598	Adar
FBgn0028658	CG16889	Adat1
FBgn0035039	CG3608	Adck1
FBgn0036142	CG7616	Adck5
FBgn0026573	CG8290	ADD1
FBgn0000051	NA	ade1
FBgn0041172	NA	ade4
FBgn0284249	CG15845	Adf1
FBgn0036752	CG5992	Adgf-A
FBgn0043025	CG32178	Adgf-A2
FBgn0036751	CG5998	Adgf-B
FBgn0038173	CG9345	Adgf-C
FBgn0038172	CG9621	Adgf-D
FBgn0033952	CG10143	Adgf-E
FBgn0000055	CG3481	Adh
FBgn0000056	CG3484	Adhr
FBgn0052068	CG32068	Adi1
FBgn0038984	CG5315	AdipoR
FBgn0037995	CG3809	Adk1
FBgn0036337	CG11255	Adk2
FBgn0026602	CG1851	Adk3
FBgn0011561	NA	adm
FBgn0004969	NA	ado
FBgn0039747	CG9753	AdoR
FBgn0000057	CG5124	adp
FBgn0004719	NA	ads
FBgn0038467	CG3590	AdSL
FBgn0027493	CG17273	AdSS
FBgn0037679	CG8866	Aduk
FBgn0004614	NA	Adv
FBgn0005578	NA	Ae
FBgn0036043	CG8177	Ae2
FBgn0005694	CG5683	Aef1
FBgn0036702	CG6512	Afg3l2
FBgn0019909	NA	afl
FBgn0026309	CG5032	aft
FBgn0038223	CG8538	Afti
FBgn0000059	NA	ag
FBgn0015010	CG9538	Ag5r
FBgn0020508	CG9540	Ag5r2
FBgn0260998	NA	AGAR-11
FBgn0260999	NA	AGAR-21
FBgn0261000	NA	AGAR-52
FBgn0261001	NA	AGAR-53
FBgn0053138	CG33138	AGBE
FBgn0022707	NA	Agi
FBgn0004943	NA	agl
FBgn0029813	CG15766	AgmNAT
FBgn0041171	CG15010	ago
FBgn0262739	CG6671	AGO1
FBgn0087035	CG7439	AGO2
FBgn0250816	CG40300	AGO3
FBgn0030421	CG3812	Agpat1
FBgn0026718	CG17608	Agpat2
FBgn0036623	CG4729	Agpat3
FBgn0036622	CG4753	Agpat4
FBgn0033983	CG10253	Agps
FBgn0024912	CG1303	agt
FBgn0014031	CG3926	Agxt
FBgn0014455	CG11654	Ahcy
FBgn0035371	CG9977	AhcyL1
FBgn0015011	CG8956	AhcyL2
FBgn0031392	CG7263	AIF
FBgn0033351	CG8235	AIMP1
FBgn0036515	CG12304	AIMP2
FBgn0050185	CG30185	AIMP3
FBgn0019908	NA	air
FBgn0036754	CG5589	ais
FBgn0022709	CG17146	Ak1
FBgn0283494	CG3140	Ak2
FBgn0042094	CG6612	Ak3
FBgn0033754	CG8816	Ak6
FBgn0027932	CG13388	Akap200
FBgn0004552	CG1171	Akh
FBgn0025595	CG11325	AkhR
FBgn0082598	CG8580	akirin
FBgn0086254	CG6084	Akr1B
FBgn0010379	CG4006	Akt
FBgn0000061	CG3935	al
FBgn0030122	CG16892	Aladin
FBgn0020882	NA	alan
FBgn0004946	NA	alarless
FBgn0027094	CG13391	AlaRS
FBgn0028962	CG4633	AlaRS-m
FBgn0020764	CG3017	Alas
FBgn0000062	NA	alb
FBgn0260972	CG8057	alc
FBgn0000064	CG6058	Ald1
FBgn0039425	CG5432	Ald2
FBgn0012036	CG3752	Aldh
FBgn0036857	CG9629	Aldh7A1
FBgn0010548	CG11140	Aldh-III
FBgn0000066	NA	Aldox54AF
FBgn0000065	NA	Aldox89A
FBgn0000067	NA	ale
FBgn0038552	CG18012	Alg1
FBgn0052076	CG32076	Alg10
FBgn0037108	CG11306	Alg11
FBgn0037743	CG8412	Alg12
FBgn0039639	CG14512	Alg13
FBgn0030645	CG6308	Alg14
FBgn0035401	CG1291	Alg2
FBgn0086378	CG40410	Alg-2
FBgn0011297	CG4084	Alg3
FBgn0032477	CG5287	Alg7
FBgn0039293	CG11851	Alg9
FBgn0261238	CG1070	Alh
FBgn0069299	NA	ali
FBgn0013746	CG9556	alien
FBgn0086346	CG12876	ALiX
FBgn0040505	CG8250	Alk
FBgn0065035	CG33250	AlkB
FBgn0023474	NA	alm
FBgn0025388	CG12179	Alms1a
FBgn0025387	CG12184	Alms1b
FBgn0000068	NA	alo
FBgn0283479	CG5656	Alp1
FBgn0035619	CG10592	Alp10
FBgn0030661	CG8105	Alp11
FBgn0032779	CG16771	Alp12
FBgn0037786	CG5361	Alp13
FBgn0283480	CG3290	Alp2
FBgn0016123	CG1462	Alp4
FBgn0038845	CG10827	Alp5
FBgn0033423	CG1809	Alp6
FBgn0034710	CG3292	Alp7
FBgn0034712	CG3264	Alp8
FBgn0035620	CG5150	Alp9
FBgn0086361	CG1906	alph
FBgn0031491	CG17223	alpha4GT1
FBgn0039378	CG5878	alpha4GT2
FBgn0010215	CG17947	alpha-Cat
FBgn0029105	CG2987	alpha-Catr
FBgn0025725	CG7961	alphaCOP
FBgn0015568	CG1031	alpha-Est1
FBgn0015569	CG1131	alpha-Est10
FBgn0015570	CG2505	alpha-Est2
FBgn0015571	CG1257	alpha-Est3
FBgn0015572	CG1082	alpha-Est4
FBgn0027934	CR31511	alpha-Est4aPsi
FBgn0261393	CG1089	alpha-Est5
FBgn0015574	CG1108	alpha-Est6
FBgn0015575	CG1112	alpha-Est7
FBgn0015576	CG1121	alpha-Est8
FBgn0015577	CG1128	alpha-Est9
FBgn0035657	CG10478	alphaKap4
FBgn0259170	CG42275	alpha-Man-Ia
FBgn0039634	CG11874	alpha-Man-Ib
FBgn0051202	CG31202	alpha-Man-Ic
FBgn0011740	CG18802	alpha-Man-IIa
FBgn0026616	CG4606	alpha-Man-IIb
FBgn0030007	CG2263	alpha-PheRS
FBgn0250791	CG6625	alphaSnap
FBgn0250789	CG1977	alpha-Spec
FBgn0003863	CG18444	alphaTry
FBgn0087040	CG8308	alphaTub67C
FBgn0003884	CG1913	alphaTub84B
FBgn0003885	CG2512	alphaTub84D
FBgn0003886	CG9476	alphaTub85E
FBgn0031068	CG12534	Alr
FBgn0039332	CG11910	alrm
FBgn0020881	NA	als
FBgn0037116	CG7158	Als2
FBgn0038535	CG18212	alt
FBgn0004935	NA	Altered-abdomen
FBgn0000070	NA	Alu
FBgn0004372	CG2075	aly
FBgn0000071	CG2198	Ama
FBgn0000072	NA	Ama-1
FBgn0000073	NA	Ama-2
FBgn0032881	CG9319	Amacr
FBgn0041773	NA	amanda
FBgn0000074	NA	amb
FBgn0000075	CG10501	amd
FBgn0024253	NA	ami
FBgn0086782	CG11937	amn
FBgn0025686	CG11592	Amnionless
FBgn0023179	CG6438	amon
FBgn0003270	CG10393	amos
FBgn0052626	CG32626	AMPdeam
FBgn0027356	CG8604	Amph
FBgn0023169	CG3051	AMPKalpha
FBgn0010009	NA	Amr
FBgn0030522	CG11103	amrt
FBgn0011562	NA	ams
FBgn0038309	CG6499	Amt
FBgn0030328	CG2446	Amun
FBgn0000077	CG12127	amx
FBgn0004949	NA	amy
FBgn0000078	CG17876	Amy-d
FBgn0000079	CG18730	Amy-p
FBgn0020506	CG8221	Amyrel
FBgn0000080	NA	an
FBgn0011746	CG8084	ana
FBgn0262167	CG6631	ana1
FBgn0027513	CG8262	ana2
FBgn0266111	CG13162	ana3
FBgn0012037	CG8827	Ance
FBgn0032535	CG16869	Ance-2
FBgn0032536	CG17988	Ance-3
FBgn0033366	CG8196	Ance-4
FBgn0035076	CG10142	Ance-5
FBgn0036741	CG7510	anchor
FBgn0030898	CG12611	Andorra
FBgn0016762	CG12273	angel
FBgn0011747	CG1651	Ank
FBgn0261788	CG42734	Ank2
FBgn0028343	CG8465	Ankle2
FBgn0261881	CG4140	Ankrd49
FBgn0052000	CG32000	anne
FBgn0000085	NA	ano
FBgn0015334	NA	anon-100Aa
FBgn0015335	NA	anon-100Ab
FBgn0000509	NA	anon-100Ca
FBgn0013386	NA	anon-100CDa
FBgn0013387	NA	anon-100CDb
FBgn0014894	NA	anon-10Aa
FBgn0023128	NA	anon-10Aaa
FBgn0023127	NA	anon-10Abb
FBgn0014896	NA	anon-10Ac
FBgn0023126	NA	anon-10Acc
FBgn0014897	NA	anon-10Ad
FBgn0014898	NA	anon-10Ae
FBgn0014899	NA	anon-10Af
FBgn0014900	NA	anon-10Ag
FBgn0014901	NA	anon-10Ah
FBgn0023125	NA	anon-10Ai
FBgn0023124	NA	anon-10Aj
FBgn0023123	NA	anon-10Ak
FBgn0023122	NA	anon-10Al
FBgn0023121	NA	anon-10Am
FBgn0023120	NA	anon-10An
FBgn0023119	NA	anon-10Ao
FBgn0023118	NA	anon-10Ap
FBgn0023117	NA	anon-10Aq
FBgn0023116	NA	anon-10Ar
FBgn0023115	NA	anon-10As
FBgn0023114	NA	anon-10At
FBgn0023113	NA	anon-10Au
FBgn0023112	NA	anon-10Av
FBgn0023111	NA	anon-10Aw
FBgn0023110	NA	anon-10Ax
FBgn0023109	NA	anon-10Ay
FBgn0023108	NA	anon-10Az
FBgn0015848	NA	anon-10Ca
FBgn0015849	NA	anon-10Cb
FBgn0015850	NA	anon-10Cc
FBgn0015851	NA	anon-10Cd
FBgn0015852	NA	anon-10Ce
FBgn0015853	NA	anon-10Cf
FBgn0020366	NA	anon-10Ea
FBgn0025348	NA	anon-11a
FBgn0025347	NA	anon-11b
FBgn0025346	NA	anon-11c
FBgn0016763	NA	anon-12Da
FBgn0020608	NA	anon-12Db
FBgn0020607	NA	anon-12Dc
FBgn0015854	NA	anon-12Ea
FBgn0015855	NA	anon-12Eb
FBgn0015856	NA	anon-13Aa
FBgn0023107	NA	anon-13Fa
FBgn0023106	NA	anon-13Fb
FBgn0015857	NA	anon-14Aa
FBgn0015858	NA	anon-14Ab
FBgn0015859	NA	anon-14Ac
FBgn0013402	NA	anon-14Ba
FBgn0013403	NA	anon-14Bb
FBgn0019907	NA	anon-14Bc
FBgn0019906	NA	anon-14Bd
FBgn0019905	NA	anon-14Be
FBgn0019904	NA	anon-14Bf
FBgn0019903	NA	anon-14Bg
FBgn0017447	NA	anon-14Ca
FBgn0014080	NA	anon-15Aa
FBgn0020365	NA	anon-15ABa
FBgn0017446	NA	anon-15Da
FBgn0017444	NA	anon-15Dc
FBgn0024911	NA	anon-16Fa
FBgn0024910	NA	anon-16Fb
FBgn0020364	NA	anon-17Aa
FBgn0025345	NA	anon-17Ab
FBgn0025344	NA	anon-17Ac
FBgn0025789	NA	anon-17Ad
FBgn0025788	NA	anon-17Ae
FBgn0016764	NA	anon-17Ca
FBgn0016765	NA	anon-17Cb
FBgn0016766	NA	anon-17Cc
FBgn0016767	NA	anon-17Cd
FBgn0015860	NA	anon-1Aa
FBgn0013390	NA	anon-1Ba
FBgn0013392	NA	anon-1Bc
FBgn0014084	NA	anon-20ABa
FBgn0014085	NA	anon-20ABb
FBgn0015861	NA	anon-21Aa
FBgn0017440	NA	anon-21Cc
FBgn0015862	NA	anon-2216
FBgn0023105	NA	anon-23Aa
FBgn0023104	NA	anon-23Ab
FBgn0025564	NA	anon-23Cb
FBgn0025563	NA	anon-23Cc
FBgn0015337	NA	anon-23EFa
FBgn0022353	NA	anon-25Da
FBgn0022352	NA	anon-25Db
FBgn0022351	NA	anon-25Dc
FBgn0025343	NA	anon-25Dd
FBgn0024716	NA	anon-26Ab
FBgn0020358	NA	anon-28Aa
FBgn0017438	NA	anon-28Ca
FBgn0017437	NA	anon-28Cb
FBgn0017436	NA	anon-28Cc
FBgn0017435	NA	anon-28Cd
FBgn0017434	NA	anon-28Ce
FBgn0020357	NA	anon-28Cf
FBgn0019896	NA	anon-2Ba
FBgn0019894	NA	anon-2Bc
FBgn0019892	NA	anon-2Be
FBgn0020356	NA	anon-2Da
FBgn0023473	NA	anon-30Fa
FBgn0023472	NA	anon-30Fb
FBgn0023471	NA	anon-30Fc
FBgn0023470	NA	anon-30Fd
FBgn0014090	NA	anon-31Ea
FBgn0014091	NA	anon-31Eb
FBgn0020353	NA	anon-32ABa
FBgn0010366	NA	anon-32D
FBgn0020606	NA	anon-34Da
FBgn0020352	NA	anon-34Fa
FBgn0028656	NA	anon-35F-36Aa
FBgn0015869	NA	anon-37Ca
FBgn0015340	NA	anon-38Aa
FBgn0014094	NA	anon-3Aa
FBgn0014095	NA	anon-3Ab
FBgn0020599	NA	anon-3Bc
FBgn0019889	NA	anon-42Ea
FBgn0020351	NA	anon-43AB
FBgn0020879	NA	anon-43Ba
FBgn0020350	NA	anon-44Aa
FBgn0020349	NA	anon-44CDa
FBgn0014100	NA	anon-44DE
FBgn0020348	NA	anon-46Fa
FBgn0016770	NA	anon-47Aa
FBgn0020347	NA	anon-47Ea
FBgn0015873	NA	anon-48Ab
FBgn0015876	NA	anon-48Ae
FBgn0015877	NA	anon-48Af
FBgn0015878	NA	anon-48Ag
FBgn0015879	NA	anon-48Ah
FBgn0015880	NA	anon-48Ai
FBgn0015881	NA	anon-48Aj
FBgn0020346	NA	anon-48Fa
FBgn0040248	NA	anon-49Db
FBgn0017433	NA	anon-4Ba
FBgn0017432	NA	anon-4Bb
FBgn0017431	NA	anon-4Bc
FBgn0014102	NA	anon-4Ca
FBgn0014103	NA	anon-4Cb
FBgn0014104	NA	anon-4Cc
FBgn0014105	NA	anon-4Cd
FBgn0014106	NA	anon-4Ce
FBgn0014107	NA	anon-4Cf
FBgn0014907	NA	anon-4Fa
FBgn0014908	NA	anon-4Fb
FBgn0014909	NA	anon-4Fc
FBgn0014910	NA	anon-4Fd
FBgn0014911	NA	anon-4Fe
FBgn0014912	NA	anon-4Ff
FBgn0014913	NA	anon-4Fg
FBgn0014914	NA	anon-4Fh
FBgn0019887	NA	anon-50Aa
FBgn0023469	NA	anon-50CDa
FBgn0020344	NA	anon-51Ba
FBgn0023468	NA	anon-52Db
FBgn0023467	NA	anon-56Ca
FBgn0023466	NA	anon-56Cb
FBgn0023465	NA	anon-56Cc
FBgn0020342	NA	anon-57Ca
FBgn0020595	NA	anon-57Cb
FBgn0020594	NA	anon-57Cc
FBgn0020593	NA	anon-57Cd
FBgn0020592	NA	anon-57Ce
FBgn0020591	NA	anon-57Cf
FBgn0020590	NA	anon-57Cg
FBgn0020589	NA	anon-57Ch
FBgn0020588	NA	anon-57Ci
FBgn0020587	NA	anon-57Cj
FBgn0020586	NA	anon-57Ck
FBgn0020585	NA	anon-57Cl
FBgn0024714	NA	anon-57Cm
FBgn0024713	NA	anon-57Cn
FBgn0024712	NA	anon-57Co
FBgn0025342	NA	anon-58Fa
FBgn0025341	NA	anon-58Fb
FBgn0025340	NA	anon-58Fc
FBgn0025339	NA	anon-58Fd
FBgn0025338	NA	anon-58Fe
FBgn0025337	NA	anon-58Ff
FBgn0020584	NA	anon-59Ca
FBgn0020583	NA	anon-59Cb
FBgn0020582	NA	anon-59Cc
FBgn0020581	NA	anon-59Cd
FBgn0020580	NA	anon-59Ce
FBgn0020579	NA	anon-59Cf
FBgn0020578	NA	anon-59Cg
FBgn0020577	NA	anon-59Ch
FBgn0020576	NA	anon-59Ci
FBgn0020575	NA	anon-59Cj
FBgn0020574	NA	anon-59Ck
FBgn0016771	NA	anon-59Da
FBgn0020573	NA	anon-59Fa
FBgn0020341	NA	anon-5Ca
FBgn0020340	NA	anon-5Cb
FBgn0020339	NA	anon-5Cc
FBgn0000507	NA	anon-61Fa
FBgn0020338	NA	anon-62DEa
FBgn0020572	NA	anon-62Ea
FBgn0019885	NA	anon-63BC-T2
FBgn0024711	NA	anon-63Ea
FBgn0024710	NA	anon-63Eb
FBgn0013393	NA	anon-64Ba
FBgn0013394	NA	anon-64Bb
FBgn0013395	NA	anon-64Bc
FBgn0015882	NA	anon-64Bd
FBgn0015883	NA	anon-64Be
FBgn0015884	NA	anon-64Bf
FBgn0015885	NA	anon-64Bg
FBgn0019883	NA	anon-64Ea
FBgn0020337	NA	anon-65Ba
FBgn0020336	NA	anon-65Bb
FBgn0015341	NA	anon-65Ea
FBgn0015886	NA	anon-66Ba
FBgn0020335	NA	anon-66BCa
FBgn0020334	NA	anon-66Dc
FBgn0020333	NA	anon-66Dd
FBgn0025560	NA	anon-66Fa
FBgn0025559	NA	anon-66Fb
FBgn0020332	NA	anon-67EFa
FBgn0017427	NA	anon-68Ea
FBgn0017426	NA	anon-68Eb
FBgn0017425	NA	anon-68Ec
FBgn0019882	NA	anon-69Aa
FBgn0019881	NA	anon-69Ab
FBgn0019880	NA	anon-69Ac
FBgn0019879	NA	anon-69Ad
FBgn0019878	NA	anon-69Ae
FBgn0019877	NA	anon-69Af
FBgn0015887	NA	anon-6Ea
FBgn0015888	NA	anon-6Eb
FBgn0017423	NA	anon-70Ca
FBgn0017422	NA	anon-70Cb
FBgn0016772	NA	anon-70Da
FBgn0016773	NA	anon-70Db
FBgn0016774	NA	anon-70Dc
FBgn0014917	NA	anon-72ABa
FBgn0014918	NA	anon-72ABb
FBgn0014919	NA	anon-72ABc
FBgn0014920	NA	anon-72ABd
FBgn0014921	NA	anon-72ABe
FBgn0014922	NA	anon-72ABf
FBgn0014923	NA	anon-72ABg
FBgn0014924	NA	anon-72ABh
FBgn0014925	NA	anon-72ABi
FBgn0014926	NA	anon-72ABj
FBgn0014927	NA	anon-72ABk
FBgn0020328	NA	anon-72BCa
FBgn0020327	NA	anon-72Da
FBgn0020326	NA	anon-72Ea
FBgn0014109	NA	anon-73B
FBgn0016775	NA	anon-73Bc
FBgn0020325	NA	anon-73DFa
FBgn0015889	NA	anon-75Ca
FBgn0015890	NA	anon-75Cd
FBgn0017421	NA	anon-75Ea
FBgn0024709	NA	anon-76Ca
FBgn0016777	NA	anon-77Ba
FBgn0016778	NA	anon-77Bb
FBgn0016779	NA	anon-77Bc
FBgn0015891	NA	anon-77Fa
FBgn0016780	NA	anon-79Ba
FBgn0041169	NA	anon-82Aa
FBgn0020323	NA	anon-82Fa
FBgn0024708	NA	anon-83Ba
FBgn0015342	NA	anon-84Aa
FBgn0024706	NA	anon-84Ab
FBgn0024705	NA	anon-84Ac
FBgn0014112	NA	anon-84Ba
FBgn0014113	NA	anon-84Bb
FBgn0014114	NA	anon-84Bc
FBgn0014115	NA	anon-84Bd
FBgn0015892	NA	anon-84Fa
FBgn0015893	NA	anon-84Fb
FBgn0025333	NA	anon-85Aa
FBgn0020571	NA	anon-85Ca
FBgn0020570	NA	anon-85Cb
FBgn0024704	NA	anon-86Ca
FBgn0020318	NA	anon-86Fa
FBgn0015347	NA	anon-87Ae
FBgn0014932	NA	anon-87Ea
FBgn0014933	NA	anon-87Eb
FBgn0014934	NA	anon-87Ec
FBgn0020569	NA	anon-88Aa
FBgn0020568	NA	anon-88Ab
FBgn0020567	NA	anon-88Ac
FBgn0020566	NA	anon-88Ad
FBgn0025557	NA	anon-88Ba
FBgn0025556	NA	anon-88Bb
FBgn0025555	NA	anon-88Bc
FBgn0025942	NA	anon-89Ba
FBgn0025941	NA	anon-89Bb
FBgn0029100	NA	anon-89Bc
FBgn0016781	NA	anon-8Da
FBgn0016782	NA	anon-8Db
FBgn0016783	NA	anon-91Aa
FBgn0016784	NA	anon-91Ab
FBgn0020316	NA	anon-92CDa
FBgn0019875	NA	anon-92Da
FBgn0014935	NA	anon-92Ea
FBgn0014936	NA	anon-92Eb
FBgn0014937	NA	anon-92Ec
FBgn0019874	NA	anon-92Ee
FBgn0019873	NA	anon-92Ef
FBgn0014116	NA	anon-93Fa
FBgn0013396	NA	anon-94DEa
FBgn0020314	NA	anon-95ABa
FBgn0015895	NA	anon-95EFa
FBgn0015896	NA	anon-95EFb
FBgn0014122	NA	anon-96Ca
FBgn0014117	NA	anon-96Fa
FBgn0013397	NA	anon-96Fb
FBgn0014118	NA	anon-96Fc
FBgn0014119	NA	anon-96Fd
FBgn0014120	NA	anon-96Fe
FBgn0014121	NA	anon-96Ff
FBgn0014940	NA	anon-98Da
FBgn0014941	NA	anon-98Db
FBgn0014942	NA	anon-98Dc
FBgn0014943	NA	anon-98Dd
FBgn0016785	NA	anon-98EFa
FBgn0014944	NA	anon-99A
FBgn0015352	NA	anon-99Ca
FBgn0015353	NA	anon-99Cb
FBgn0015354	NA	anon-99Cc
FBgn0015355	NA	anon-99Cd
FBgn0015356	NA	anon-99Ce
FBgn0015897	NA	anon-99Da
FBgn0024908	NA	anon-99Fa
FBgn0024907	NA	anon-99Fb
FBgn0015357	NA	anon-9Ba
FBgn0015358	NA	anon-9Bb
FBgn0022752	NA	anon-A1
FBgn0020878	NA	anon-A34
FBgn0020877	NA	anon-A8
FBgn0022751	NA	anon-B3
FBgn0022750	NA	anon-D2b
FBgn0022749	NA	anon-E1
FBgn0022748	NA	anon-E8
FBgn0022747	NA	anon-E9
FBgn0020565	NA	anon-EB8
FBgn0020876	NA	anon-G36
FBgn0022746	NA	anon-H2
FBgn0024905	NA	anon-H31
FBgn0024904	NA	anon-I7114
FBgn0020564	NA	anon-II-E9
FBgn0019855	NA	anon-IX
FBgn0022745	NA	anon-J1b
FBgn0022744	NA	anon-J7
FBgn0020875	NA	anon-M53
FBgn0020874	NA	anon-M8
FBgn0025785	NA	anon-MMS128
FBgn0025783	NA	anon-MMS35
FBgn0025782	NA	anon-MMS91
FBgn0015899	NA	anon-P1609-I
FBgn0015900	NA	anon-P1609-II
FBgn0015901	NA	anon-P1609-III
FBgn0020873	NA	anon-P241
FBgn0020872	NA	anon-P97
FBgn0003061	NA	anon-Pen57BC
FBgn0003063	NA	anon-Pen68A
FBgn0003064	NA	anon-Pen79B
FBgn0020871	NA	anon-Q177
FBgn0020870	NA	anon-Q212
FBgn0020869	NA	anon-R100
FBgn0020868	NA	anon-R258
FBgn0022743	NA	anon-UJ4c
FBgn0022742	NA	anon-UJB6
FBgn0020563	NA	anon-VI-C4
FBgn0020562	NA	anon-VII-C7
FBgn0019853	NA	anon-VIII
FBgn0020561	NA	anon-VII-I8
FBgn0020560	NA	anon-VIII-E7
FBgn0019852	NA	anon-XII
FBgn0020559	NA	anon-XII-F3
FBgn0019851	NA	anon-XIII
FBgn0019850	NA	anon-XIV
FBgn0019849	NA	anon-XV
FBgn0019848	NA	anon-XVI
FBgn0019847	NA	anon-XVIII
FBgn0019846	NA	anon-XX
FBgn0019845	NA	anon-XXIII
FBgn0019844	NA	anon-XXIV
FBgn0064116	CG33713	anox
FBgn0000094	CG1361	Anp
FBgn0004473	NA	ant
FBgn0025111	CG1683	Ant2
FBgn0026268	CG1386	Antdh
FBgn0260642	CG1028	Antp
FBgn0050488	CG30488	antr
FBgn0000096	NA	ants
FBgn0000084	CG9579	AnxB10
FBgn0030749	CG9968	AnxB11
FBgn0000083	CG5730	AnxB9
FBgn0000097	CG3166	aop
FBgn0000098	NA	aor
FBgn0004569	CG4531	aos
FBgn0029512	CG12276	Aos1
FBgn0267408	CG18522	AOX1
FBgn0038348	CG18519	AOX2
FBgn0038349	CG6045	AOX3
FBgn0038350	CG18516	AOX4
FBgn0267978	CG8376	ap
FBgn0010380	CG12532	AP-1-2beta
FBgn0030089	CG9113	AP-1gamma
FBgn0024833	CG9388	AP-1mu
FBgn0039132	CG5864	AP-1sigma
FBgn0264855	CG4260	AP-2alpha
FBgn0263351	CG7057	AP-2mu
FBgn0043012	CG6056	AP-2sigma
FBgn0004976	NA	Apart
FBgn0000101	NA	apb
FBgn0015589	CG1451	Apc
FBgn0034231	CG11419	APC10
FBgn0026598	CG6193	Apc2
FBgn0052707	CG32707	APC4
FBgn0029879	CG14444	APC7
FBgn0026150	CG6291	ApepP
FBgn0000102	NA	aperA
FBgn0000103	NA	aperB
FBgn0000104	NA	aperC
FBgn0031458	CG2855	aph-1
FBgn0261854	CG42783	aPKC
FBgn0042178	CG32165	Apl
FBgn0040281	CG1200	Aplip1
FBgn0038132	CG15887	apn
FBgn0004472	NA	apo
FBgn0087002	CG11064	apolpp
FBgn0032136	CG15828	Apoltp
FBgn0260941	CG42318	app
FBgn0261112	CG7828	APP-BP1
FBgn0000108	CG7727	Appl
FBgn0000109	CG18315	Aprt
FBgn0036111	CG6391	Aps
FBgn0015903	CG5393	apt
FBgn0042138	CG18815	Apt1
FBgn0000110	NA	apx
FBgn0033807	CG12251	AQP
FBgn0039598	CG14061	aqrs
FBgn0286516	CG9821	aqz
FBgn0000112	NA	ar
FBgn0015904	CG10571	ara
FBgn0028646	CG2139	aralar1
FBgn0033926	CG12505	Arc1
FBgn0033928	CG13941	Arc2
FBgn0038742	CG4703	Arc42
FBgn0000113	NA	arch
FBgn0038893	CG6353	Archease
FBgn0010348	CG8385	Arf1
FBgn0013749	CG11027	Arf4
FBgn0013750	CG8156	Arf6
FBgn0020655	CG4237	ArfGAP1
FBgn0037182	CG6838	ArfGAP3
FBgn0037884	CG17184	Arfip
FBgn0030088	CG7039	Arfrp1
FBgn0023535	CG18104	arg
FBgn0000116	CG32031	Argk1
FBgn0035957	CG5144	Argk2
FBgn0032076	CG9510	Argl
FBgn0051469	CG31469	Argp
FBgn0027093	CG9020	ArgRS
FBgn0037526	CG10092	ArgRS-m
FBgn0017418	CG5659	ari-1
FBgn0025186	CG5709	ari-2
FBgn0000115	CG6025	Arl1
FBgn0004908	CG7435	Arl2
FBgn0039889	CG2219	Arl4
FBgn0035866	CG7197	Arl5
FBgn0034446	CG7735	Arl6
FBgn0038453	CG10326	Arl6IP1
FBgn0037551	CG7891	Arl8
FBgn0000117	CG11579	arm
FBgn0041164	CG11513	armi
FBgn0011745	CG6174	Arp1
FBgn0031050	CG12235	Arp10
FBgn0011742	CG9901	Arp2
FBgn0262716	CG7558	Arp3
FBgn0038576	CG7940	Arp5
FBgn0011743	CG5409	Arp53D
FBgn0011741	CG11678	Arp6
FBgn0030877	CG7846	Arp8
FBgn0001961	CG8978	Arpc1
FBgn0032859	CG10954	Arpc2
FBgn0038369	CG4560	Arpc3A
FBgn0065032	CG8936	Arpc3B
FBgn0284255	CG5972	Arpc4
FBgn0031437	CG9881	Arpc5
FBgn0000119	CG5912	arr
FBgn0000120	CG5711	Arr1
FBgn0000121	CG5962	Arr2
FBgn0000122	NA	Ars
FBgn0033062	CG7843	Ars2
FBgn0004475	NA	art
FBgn0037834	CG6554	Art1
FBgn0031592	CG3675	Art2
FBgn0038306	CG6563	Art3
FBgn0037770	CG5358	Art4
FBgn0038189	CG9927	Art6
FBgn0034817	CG9882	Art7
FBgn0032329	CG16840	Art8
FBgn0038188	CG9929	Art9
FBgn0000135	NA	arth
FBgn0042177	CG32164	Arts
FBgn0029095	CG4276	aru
FBgn0052442	CG32442	Arv1
FBgn0036826	CG3893	arx
FBgn0058064	CG40064	ARY
FBgn0000136	NA	as
FBgn0050372	CG30372	Asap
FBgn0039908	CG11533	Asator
FBgn0035407	CG14962	Asciz
FBgn0000141	NA	ascutex
FBgn0000137	CG3258	ase
FBgn0029094	CG9383	asf1
FBgn0005386	CG8887	ash1
FBgn0000139	CG6677	ash2
FBgn0014006	CG4720	Ask1
FBgn0261004	CG2919	asl
FBgn0086443	CG10687	AsnRS
FBgn0034177	CG6796	AsnRS-m
FBgn0270926	CG33486	AsnS
FBgn0000140	CG6875	asp
FBgn0034075	CG8421	Asph
FBgn0034606	CG18375	ASPP
FBgn0031089	CG9572	aspr
FBgn0002069	CG3821	AspRS
FBgn0051739	CG31739	AspRS-m
FBgn0034793	CG13533	asrij
FBgn0263619	CR43628	asRNA:ASTR
FBgn0266046	CR44811	asRNA:bsAS
FBgn0017424	CR11538	asRNA:CR11538
FBgn0040554	CR17025	asRNA:CR17025
FBgn0050267	CR30267	asRNA:CR30267
FBgn0051084	CR31084	asRNA:CR31084
FBgn0051144	CR31144	asRNA:CR31144
FBgn0063298	CR31429	asRNA:CR31429
FBgn0051514	CR31514	asRNA:CR31514
FBgn0051845	CR31845	asRNA:CR31845
FBgn0051912	CR31912	asRNA:CR31912
FBgn0052224	CR32224	asRNA:CR32224
FBgn0052252	CR32252	asRNA:CR32252
FBgn0046756	CR33945	asRNA:CR33945
FBgn0259112	CR42254	asRNA:CR42254
FBgn0260720	CR42547	asRNA:CR42547
FBgn0261702	CR42738	asRNA:CR42738
FBgn0261706	CR42742	asRNA:CR42742
FBgn0261707	CR42743	asRNA:CR42743
FBgn0262107	CR42860	asRNA:CR42860
FBgn0265295	CR42871	asRNA:CR42871
FBgn0262682	CR43152	asRNA:CR43152
FBgn0262689	CR43159	asRNA:CR43159
FBgn0262690	CR43160	asRNA:CR43160
FBgn0262888	CR43243	asRNA:CR43243
FBgn0262902	CR43257	asRNA:CR43257
FBgn0262904	CR43259	asRNA:CR43259
FBgn0262991	CR43299	asRNA:CR43299
FBgn0263332	CR43413	asRNA:CR43413
FBgn0263344	CR43425	asRNA:CR43425
FBgn0263345	CR43426	asRNA:CR43426
FBgn0263377	CR43429	asRNA:CR43429
FBgn0263378	CR43430	asRNA:CR43430
FBgn0263381	CR43433	asRNA:CR43433
FBgn0263408	CR43454	asRNA:CR43454
FBgn0263414	CR43460	asRNA:CR43460
FBgn0266428	CR43463	asRNA:CR43463
FBgn0263441	CR43464	asRNA:CR43464
FBgn0263442	CR43465	asRNA:CR43465
FBgn0263443	CR43466	asRNA:CR43466
FBgn0263444	CR43467	asRNA:CR43467
FBgn0263445	CR43468	asRNA:CR43468
FBgn0263446	CR43469	asRNA:CR43469
FBgn0263447	CR43470	asRNA:CR43470
FBgn0263448	CR43471	asRNA:CR43471
FBgn0263449	CR43472	asRNA:CR43472
FBgn0263451	CR43474	asRNA:CR43474
FBgn0263453	CR43476	asRNA:CR43476
FBgn0263454	CR43477	asRNA:CR43477
FBgn0263455	CR43478	asRNA:CR43478
FBgn0263457	CR43480	asRNA:CR43480
FBgn0263492	CR43481	asRNA:CR43481
FBgn0263584	CR43609	asRNA:CR43609
FBgn0263589	CR43614	asRNA:CR43614
FBgn0263590	CR43615	asRNA:CR43615
FBgn0263620	CR43629	asRNA:CR43629
FBgn0263627	CR43636	asRNA:CR43636
FBgn0263628	CR43637	asRNA:CR43637
FBgn0263766	CR43683	asRNA:CR43683
FBgn0263967	CR43723	asRNA:CR43723
FBgn0263976	CR43728	asRNA:CR43728
FBgn0263981	CR43730	asRNA:CR43730
FBgn0263992	CR43735	asRNA:CR43735
FBgn0264267	CR43767	asRNA:CR43767
FBgn0264327	CR43786	asRNA:CR43786
FBgn0264328	CR43787	asRNA:CR43787
FBgn0264350	CR43806	asRNA:CR43806
FBgn0264353	CR43809	asRNA:CR43809
FBgn0264360	CR43812	asRNA:CR43812
FBgn0264368	CR43820	asRNA:CR43820
FBgn0264372	CR43824	asRNA:CR43824
FBgn0264381	CR43833	asRNA:CR43833
FBgn0264394	CR43842	asRNA:CR43842
FBgn0264446	CR43864	asRNA:CR43864
FBgn0264447	CR43865	asRNA:CR43865
FBgn0264448	CR43866	asRNA:CR43866
FBgn0264460	CR43868	asRNA:CR43868
FBgn0264464	CR43872	asRNA:CR43872
FBgn0264467	CR43875	asRNA:CR43875
FBgn0264468	CR43876	asRNA:CR43876
FBgn0264469	CR43877	asRNA:CR43877
FBgn0264477	CR43885	asRNA:CR43885
FBgn0264481	CR43889	asRNA:CR43889
FBgn0264483	CR43891	asRNA:CR43891
FBgn0264496	CR43898	asRNA:CR43898
FBgn0264504	CR43903	asRNA:CR43903
FBgn0264507	CR43906	asRNA:CR43906
FBgn0264509	CR43908	asRNA:CR43908
FBgn0264517	CR43916	asRNA:CR43916
FBgn0264547	CR43926	asRNA:CR43926
FBgn0264554	CR43933	asRNA:CR43933
FBgn0264564	CR43936	asRNA:CR43936
FBgn0264572	CR43944	asRNA:CR43944
FBgn0264599	CR43948	asRNA:CR43948
FBgn0264617	CR43957	asRNA:CR43957
FBgn0264674	CR43959	asRNA:CR43959
FBgn0264679	CR43964	asRNA:CR43964
FBgn0264702	CR43971	asRNA:CR43971
FBgn0264710	CR43979	asRNA:CR43979
FBgn0264713	CR43981	asRNA:CR43981
FBgn0264788	CR44018	asRNA:CR44018
FBgn0264789	CR44019	asRNA:CR44019
FBgn0264790	CR44020	asRNA:CR44020
FBgn0264791	CR44021	asRNA:CR44021
FBgn0264819	CR44027	asRNA:CR44027
FBgn0264821	CR44029	asRNA:CR44029
FBgn0264822	CR44030	asRNA:CR44030
FBgn0264823	CR44031	asRNA:CR44031
FBgn0264827	CR44035	asRNA:CR44035
FBgn0264837	CR44045	asRNA:CR44045
FBgn0264838	CR44046	asRNA:CR44046
FBgn0264839	CR44047	asRNA:CR44047
FBgn0264841	CR44049	asRNA:CR44049
FBgn0264844	CR44052	asRNA:CR44052
FBgn0264862	CR44053	asRNA:CR44053
FBgn0264863	CR44054	asRNA:CR44054
FBgn0264871	CR44062	asRNA:CR44062
FBgn0264872	CR44063	asRNA:CR44063
FBgn0264873	CR44064	asRNA:CR44064
FBgn0264874	CR44065	asRNA:CR44065
FBgn0264876	CR44067	asRNA:CR44067
FBgn0264878	CR44069	asRNA:CR44069
FBgn0264880	CR44071	asRNA:CR44071
FBgn0264892	CR44083	asRNA:CR44083
FBgn0264896	CR44087	asRNA:CR44087
FBgn0264902	CR44093	asRNA:CR44093
FBgn0264904	CR44095	asRNA:CR44095
FBgn0264915	CR44106	asRNA:CR44106
FBgn0264916	CR44107	asRNA:CR44107
FBgn0264939	CR44108	asRNA:CR44108
FBgn0264945	CR44114	asRNA:CR44114
FBgn0264946	CR44115	asRNA:CR44115
FBgn0264947	CR44116	asRNA:CR44116
FBgn0264950	CR44119	asRNA:CR44119
FBgn0264955	CR44124	asRNA:CR44124
FBgn0264961	CR44130	asRNA:CR44130
FBgn0264983	CR44134	asRNA:CR44134
FBgn0264986	CR44137	asRNA:CR44137
FBgn0264993	CR44144	asRNA:CR44144
FBgn0264996	CR44147	asRNA:CR44147
FBgn0265038	CR44155	asRNA:CR44155
FBgn0265043	CR44160	asRNA:CR44160
FBgn0265050	CR44165	asRNA:CR44165
FBgn0265053	CR44168	asRNA:CR44168
FBgn0265058	CR44169	asRNA:CR44169
FBgn0265065	CR44176	asRNA:CR44176
FBgn0265068	CR44179	asRNA:CR44179
FBgn0265070	CR44181	asRNA:CR44181
FBgn0265071	CR44182	asRNA:CR44182
FBgn0265081	CR44192	asRNA:CR44192
FBgn0265096	CR44201	asRNA:CR44201
FBgn0265103	CR44205	asRNA:CR44205
FBgn0265105	CR44207	asRNA:CR44207
FBgn0265155	CR44224	asRNA:CR44224
FBgn0265159	CR44228	asRNA:CR44228
FBgn0265166	CR44235	asRNA:CR44235
FBgn0265168	CR44237	asRNA:CR44237
FBgn0265169	CR44238	asRNA:CR44238
FBgn0265252	CR44266	asRNA:CR44266
FBgn0265253	CR44267	asRNA:CR44267
FBgn0265302	CR44275	asRNA:CR44275
FBgn0265314	CR44287	asRNA:CR44287
FBgn0265318	CR44291	asRNA:CR44291
FBgn0265339	CR44293	asRNA:CR44293
FBgn0265343	CR44297	asRNA:CR44297
FBgn0265363	CR44304	asRNA:CR44304
FBgn0265380	CR44321	asRNA:CR44321
FBgn0265428	CR44340	asRNA:CR44340
FBgn0265451	CR44351	asRNA:CR44351
FBgn0265458	CR44358	asRNA:CR44358
FBgn0265498	CR44367	asRNA:CR44367
FBgn0265499	CR44368	asRNA:CR44368
FBgn0265508	CR44370	asRNA:CR44370
FBgn0265510	CR44372	asRNA:CR44372
FBgn0265524	CR44374	asRNA:CR44374
FBgn0265525	CR44375	asRNA:CR44375
FBgn0265531	CR44381	asRNA:CR44381
FBgn0265532	CR44382	asRNA:CR44382
FBgn0265536	CR44386	asRNA:CR44386
FBgn0265540	CR44390	asRNA:CR44390
FBgn0265589	CR44416	asRNA:CR44416
FBgn0265609	CR44427	asRNA:CR44427
FBgn0265611	CR44429	asRNA:CR44429
FBgn0265613	CR44431	asRNA:CR44431
FBgn0265702	CR44509	asRNA:CR44509
FBgn0265705	CR44512	asRNA:CR44512
FBgn0265803	CR44592	asRNA:CR44592
FBgn0265810	CR44599	asRNA:CR44599
FBgn0265811	CR44600	asRNA:CR44600
FBgn0265864	CR44653	asRNA:CR44653
FBgn0265901	CR44690	asRNA:CR44690
FBgn0265914	CR44703	asRNA:CR44703
FBgn0265915	CR44704	asRNA:CR44704
FBgn0265937	CR44724	asRNA:CR44724
FBgn0266028	CR44793	asRNA:CR44793
FBgn0266041	CR44806	asRNA:CR44806
FBgn0266042	CR44807	asRNA:CR44807
FBgn0266065	CR44818	asRNA:CR44818
FBgn0266114	CR44840	asRNA:CR44840
FBgn0266115	CR44841	asRNA:CR44841
FBgn0266117	CR44843	asRNA:CR44843
FBgn0266141	CR44847	asRNA:CR44847
FBgn0266143	CR44849	asRNA:CR44849
FBgn0266144	CR44850	asRNA:CR44850
FBgn0266160	CR44866	asRNA:CR44866
FBgn0266166	CR44872	asRNA:CR44872
FBgn0266167	CR44873	asRNA:CR44873
FBgn0266196	CR44891	asRNA:CR44891
FBgn0266197	CR44892	asRNA:CR44892
FBgn0266199	CR44894	asRNA:CR44894
FBgn0266201	CR44896	asRNA:CR44896
FBgn0266202	CR44897	asRNA:CR44897
FBgn0266212	CR44907	asRNA:CR44907
FBgn0266215	CR44910	asRNA:CR44910
FBgn0266216	CR44911	asRNA:CR44911
FBgn0266263	CR44958	asRNA:CR44958
FBgn0266264	CR44959	asRNA:CR44959
FBgn0266275	CR44960	asRNA:CR44960
FBgn0266276	CR44961	asRNA:CR44961
FBgn0266277	CR44962	asRNA:CR44962
FBgn0266303	CR44968	asRNA:CR44968
FBgn0266304	CR44969	asRNA:CR44969
FBgn0266307	CR44972	asRNA:CR44972
FBgn0266310	CR44975	asRNA:CR44975
FBgn0266311	CR44976	asRNA:CR44976
FBgn0266316	CR44981	asRNA:CR44981
FBgn0266317	CR44982	asRNA:CR44982
FBgn0266319	CR44984	asRNA:CR44984
FBgn0266322	CR44987	asRNA:CR44987
FBgn0266324	CR44989	asRNA:CR44989
FBgn0266325	CR44990	asRNA:CR44990
FBgn0266327	CR44992	asRNA:CR44992
FBgn0266330	CR44995	asRNA:CR44995
FBgn0266331	CR44996	asRNA:CR44996
FBgn0266349	CR44998	asRNA:CR44998
FBgn0266351	CR45000	asRNA:CR45000
FBgn0266352	CR45001	asRNA:CR45001
FBgn0266359	CR45007	asRNA:CR45007
FBgn0266360	CR45008	asRNA:CR45008
FBgn0266361	CR45009	asRNA:CR45009
FBgn0266371	CR45015	asRNA:CR45015
FBgn0266372	CR45016	asRNA:CR45016
FBgn0266382	CR45024	asRNA:CR45024
FBgn0266384	CR45026	asRNA:CR45026
FBgn0266388	CR45028	asRNA:CR45028
FBgn0266401	CR45041	asRNA:CR45041
FBgn0266402	CR45042	asRNA:CR45042
FBgn0266404	CR45044	asRNA:CR45044
FBgn0266406	CR45046	asRNA:CR45046
FBgn0266413	CR45053	asRNA:CR45053
FBgn0266416	CR45056	asRNA:CR45056
FBgn0266565	CR45104	asRNA:CR45104
FBgn0266577	CR45108	asRNA:CR45108
FBgn0266596	CR45121	asRNA:CR45121
FBgn0266617	CR45124	asRNA:CR45124
FBgn0266619	CR45126	asRNA:CR45126
FBgn0266622	CR45129	asRNA:CR45129
FBgn0266623	CR45130	asRNA:CR45130
FBgn0266624	CR45131	asRNA:CR45131
FBgn0266625	CR45132	asRNA:CR45132
FBgn0266626	CR45133	asRNA:CR45133
FBgn0266627	CR45134	asRNA:CR45134
FBgn0266628	CR45135	asRNA:CR45135
FBgn0266629	CR45136	asRNA:CR45136
FBgn0266630	CR45137	asRNA:CR45137
FBgn0266632	CR45139	asRNA:CR45139
FBgn0266633	CR45140	asRNA:CR45140
FBgn0266634	CR45141	asRNA:CR45141
FBgn0266635	CR45142	asRNA:CR45142
FBgn0266636	CR45143	asRNA:CR45143
FBgn0266637	CR45144	asRNA:CR45144
FBgn0266638	CR45145	asRNA:CR45145
FBgn0266639	CR45146	asRNA:CR45146
FBgn0266642	CR45149	asRNA:CR45149
FBgn0266644	CR45151	asRNA:CR45151
FBgn0266645	CR45152	asRNA:CR45152
FBgn0266653	CR45160	asRNA:CR45160
FBgn0266654	CR45161	asRNA:CR45161
FBgn0266655	CR45162	asRNA:CR45162
FBgn0266656	CR45163	asRNA:CR45163
FBgn0266657	CR45164	asRNA:CR45164
FBgn0266677	CR45167	asRNA:CR45167
FBgn0266681	CR45171	asRNA:CR45171
FBgn0266685	CR45175	asRNA:CR45175
FBgn0266692	CR45182	asRNA:CR45182
FBgn0267495	CR45185	asRNA:CR45185
FBgn0266699	CR45189	asRNA:CR45189
FBgn0266700	CR45190	asRNA:CR45190
FBgn0266702	CR45192	asRNA:CR45192
FBgn0266705	CR45195	asRNA:CR45195
FBgn0266725	CR45198	asRNA:CR45198
FBgn0266729	CR45202	asRNA:CR45202
FBgn0266732	CR45205	asRNA:CR45205
FBgn0266733	CR45206	asRNA:CR45206
FBgn0266735	CR45208	asRNA:CR45208
FBgn0266736	CR45209	asRNA:CR45209
FBgn0266737	CR45210	asRNA:CR45210
FBgn0266740	CR45213	asRNA:CR45213
FBgn0266741	CR45214	asRNA:CR45214
FBgn0266795	CR45257	asRNA:CR45257
FBgn0266798	CR45260	asRNA:CR45260
FBgn0266802	CR45264	asRNA:CR45264
FBgn0266806	CR45268	asRNA:CR45268
FBgn0266808	CR45270	asRNA:CR45270
FBgn0266809	CR45271	asRNA:CR45271
FBgn0266810	CR45272	asRNA:CR45272
FBgn0266813	CR45275	asRNA:CR45275
FBgn0266819	CR45281	asRNA:CR45281
FBgn0266838	CR45300	asRNA:CR45300
FBgn0266843	CR45305	asRNA:CR45305
FBgn0266865	CR45326	asRNA:CR45326
FBgn0266869	CR45330	asRNA:CR45330
FBgn0266880	CR45341	asRNA:CR45341
FBgn0266881	CR45342	asRNA:CR45342
FBgn0266882	CR45343	asRNA:CR45343
FBgn0266889	CR45350	asRNA:CR45350
FBgn0266906	CR45366	asRNA:CR45366
FBgn0266907	CR45367	asRNA:CR45367
FBgn0266911	CR45371	asRNA:CR45371
FBgn0266925	CR45376	asRNA:CR45376
FBgn0266933	CR45384	asRNA:CR45384
FBgn0266945	CR45396	asRNA:CR45396
FBgn0266946	CR45397	asRNA:CR45397
FBgn0266994	CR45445	asRNA:CR45445
FBgn0267022	CR45466	asRNA:CR45466
FBgn0267023	CR45467	asRNA:CR45467
FBgn0267024	CR45468	asRNA:CR45468
FBgn0267025	CR45469	asRNA:CR45469
FBgn0267035	CR45479	asRNA:CR45479
FBgn0267037	CR45481	asRNA:CR45481
FBgn0267041	CR45485	asRNA:CR45485
FBgn0267057	CR45501	asRNA:CR45501
FBgn0267074	CR45518	asRNA:CR45518
FBgn0267076	CR45520	asRNA:CR45520
FBgn0267081	CR45525	asRNA:CR45525
FBgn0267084	CR45528	asRNA:CR45528
FBgn0267091	CR45535	asRNA:CR45535
FBgn0267098	CR45538	asRNA:CR45538
FBgn0267109	CR45549	asRNA:CR45549
FBgn0267160	CR45600	asRNA:CR45600
FBgn0267161	CR45601	asRNA:CR45601
FBgn0267164	CR45604	asRNA:CR45604
FBgn0267171	CR45611	asRNA:CR45611
FBgn0267172	CR45612	asRNA:CR45612
FBgn0267180	CR45620	asRNA:CR45620
FBgn0267181	CR45621	asRNA:CR45621
FBgn0267183	CR45623	asRNA:CR45623
FBgn0267189	CR45629	asRNA:CR45629
FBgn0267208	CR45648	asRNA:CR45648
FBgn0267223	CR45663	asRNA:CR45663
FBgn0267242	CR45682	asRNA:CR45682
FBgn0267243	CR45683	asRNA:CR45683
FBgn0267246	CR45686	asRNA:CR45686
FBgn0267265	CR45701	asRNA:CR45701
FBgn0267276	CR45712	asRNA:CR45712
FBgn0267277	CR45713	asRNA:CR45713
FBgn0267278	CR45714	asRNA:CR45714
FBgn0267279	CR45715	asRNA:CR45715
FBgn0267302	CR45738	asRNA:CR45738
FBgn0267425	CR45778	asRNA:CR45778
FBgn0267439	CR45789	asRNA:CR45789
FBgn0267447	CR45797	asRNA:CR45797
FBgn0267448	CR45798	asRNA:CR45798
FBgn0267450	CR45800	asRNA:CR45800
FBgn0267451	CR45801	asRNA:CR45801
FBgn0267452	CR45802	asRNA:CR45802
FBgn0267454	CR45804	asRNA:CR45804
FBgn0267456	CR45806	asRNA:CR45806
FBgn0267457	CR45807	asRNA:CR45807
FBgn0267462	CR45812	asRNA:CR45812
FBgn0267463	CR45813	asRNA:CR45813
FBgn0267464	CR45814	asRNA:CR45814
FBgn0267465	CR45815	asRNA:CR45815
FBgn0267468	CR45818	asRNA:CR45818
FBgn0267472	CR45822	asRNA:CR45822
FBgn0267477	CR45827	asRNA:CR45827
FBgn0267478	CR45828	asRNA:CR45828
FBgn0267479	CR45829	asRNA:CR45829
FBgn0267480	CR45830	asRNA:CR45830
FBgn0267481	CR45831	asRNA:CR45831
FBgn0267482	CR45832	asRNA:CR45832
FBgn0267484	CR45834	asRNA:CR45834
FBgn0267485	CR45835	asRNA:CR45835
FBgn0267525	CR45865	asRNA:CR45865
FBgn0267527	CR45867	asRNA:CR45867
FBgn0267528	CR45868	asRNA:CR45868
FBgn0267529	CR45869	asRNA:CR45869
FBgn0267530	CR45870	asRNA:CR45870
FBgn0267531	CR45871	asRNA:CR45871
FBgn0267532	CR45872	asRNA:CR45872
FBgn0267533	CR45873	asRNA:CR45873
FBgn0267534	CR45874	asRNA:CR45874
FBgn0267535	CR45875	asRNA:CR45875
FBgn0267542	CR45882	asRNA:CR45882
FBgn0267545	CR45885	asRNA:CR45885
FBgn0267546	CR45886	asRNA:CR45886
FBgn0267549	CR45889	asRNA:CR45889
FBgn0267550	CR45890	asRNA:CR45890
FBgn0267551	CR45891	asRNA:CR45891
FBgn0267552	CR45892	asRNA:CR45892
FBgn0267554	CR45894	asRNA:CR45894
FBgn0267555	CR45895	asRNA:CR45895
FBgn0267556	CR45896	asRNA:CR45896
FBgn0267567	CR45907	asRNA:CR45907
FBgn0267568	CR45908	asRNA:CR45908
FBgn0267569	CR45909	asRNA:CR45909
FBgn0267572	CR45912	asRNA:CR45912
FBgn0267586	CR45924	asRNA:CR45924
FBgn0267587	CR45925	asRNA:CR45925
FBgn0267588	CR45926	asRNA:CR45926
FBgn0267589	CR45927	asRNA:CR45927
FBgn0267590	CR45928	asRNA:CR45928
FBgn0267591	CR45929	asRNA:CR45929
FBgn0267605	CR45943	asRNA:CR45943
FBgn0267606	CR45944	asRNA:CR45944
FBgn0267613	CR45951	asRNA:CR45951
FBgn0267614	CR45952	asRNA:CR45952
FBgn0267617	CR45955	asRNA:CR45955
FBgn0267622	CR45960	asRNA:CR45960
FBgn0267630	CR45968	asRNA:CR45968
FBgn0267631	CR45969	asRNA:CR45969
FBgn0267632	CR45970	asRNA:CR45970
FBgn0267636	CR45974	asRNA:CR45974
FBgn0267657	CR45995	asRNA:CR45995
FBgn0267661	CR45999	asRNA:CR45999
FBgn0267667	CR46005	asRNA:CR46005
FBgn0267676	CR46012	asRNA:CR46012
FBgn0267682	CR46018	asRNA:CR46018
FBgn0267684	CR46020	asRNA:CR46020
FBgn0267693	CR46029	asRNA:CR46029
FBgn0267697	CR46033	asRNA:CR46033
FBgn0267701	CR46034	asRNA:CR46034
FBgn0267705	CR46038	asRNA:CR46038
FBgn0267711	CR46044	asRNA:CR46044
FBgn0267712	CR46045	asRNA:CR46045
FBgn0267714	CR46047	asRNA:CR46047
FBgn0267715	CR46048	asRNA:CR46048
FBgn0267716	CR46049	asRNA:CR46049
FBgn0267717	CR46050	asRNA:CR46050
FBgn0267721	CR46054	asRNA:CR46054
FBgn0267722	CR46055	asRNA:CR46055
FBgn0267725	CR46058	asRNA:CR46058
FBgn0267734	CR46065	asRNA:CR46065
FBgn0267735	CR46066	asRNA:CR46066
FBgn0267736	CR46067	asRNA:CR46067
FBgn0267737	CR46068	asRNA:CR46068
FBgn0267738	CR46069	asRNA:CR46069
FBgn0267739	CR46070	asRNA:CR46070
FBgn0267740	CR46071	asRNA:CR46071
FBgn0267743	CR46074	asRNA:CR46074
FBgn0267750	CR46081	asRNA:CR46081
FBgn0267751	CR46082	asRNA:CR46082
FBgn0267758	CR46089	asRNA:CR46089
FBgn0267760	CR46091	asRNA:CR46091
FBgn0267761	CR46092	asRNA:CR46092
FBgn0267762	CR46093	asRNA:CR46093
FBgn0267765	CR46096	asRNA:CR46096
FBgn0267766	CR46097	asRNA:CR46097
FBgn0267768	CR46099	asRNA:CR46099
FBgn0267770	CR46101	asRNA:CR46101
FBgn0267773	CR46104	asRNA:CR46104
FBgn0267774	CR46105	asRNA:CR46105
FBgn0267776	CR46107	asRNA:CR46107
FBgn0267778	CR46109	asRNA:CR46109
FBgn0267803	CR46128	asRNA:CR46128
FBgn0267804	CR46129	asRNA:CR46129
FBgn0267808	CR46133	asRNA:CR46133
FBgn0267809	CR46134	asRNA:CR46134
FBgn0267810	CR46135	asRNA:CR46135
FBgn0267811	CR46136	asRNA:CR46136
FBgn0267812	CR46137	asRNA:CR46137
FBgn0267813	CR46138	asRNA:CR46138
FBgn0267814	CR46139	asRNA:CR46139
FBgn0267815	CR46140	asRNA:CR46140
FBgn0267819	CR46144	asRNA:CR46144
FBgn0267820	CR46145	asRNA:CR46145
FBgn0267913	CR46194	asRNA:CR46194
FBgn0267914	CR46195	asRNA:CR46195
FBgn0267966	CR46246	asRNA:CR46246
FBgn0267984	CR46251	asRNA:CR46251
FBgn0267988	CR46255	asRNA:CR46255
FBgn0267989	CR46256	asRNA:CR46256
FBgn0267994	CR46261	asRNA:CR46261
FBgn0267995	CR46262	asRNA:CR46262
FBgn0267996	CR46263	asRNA:CR46263
FBgn0275432	CR46264	asRNA:CR46264
FBgn0275434	CR46266	asRNA:CR46266
FBgn0278599	CR46269	asRNA:CR46269
FBgn0286034	CR46354	asRNA:CR46354
FBgn0287463	CR46452	asRNA:CR46452
FBgn0287464	CR46453	asRNA:CR46453
FBgn0287600	CR46469	asRNA:CR46469
FBgn0287601	CR46470	asRNA:CR46470
FBgn0287602	CR46471	asRNA:CR46471
FBgn0287604	CR46473	asRNA:CR46473
FBgn0287610	CR46479	asRNA:CR46479
FBgn0287615	CR46484	asRNA:CR46484
FBgn0287616	CR46485	asRNA:CR46485
FBgn0287617	CR46486	asRNA:CR46486
FBgn0287618	CR46487	asRNA:CR46487
FBgn0004911	CR32265	asRNA:Eig63F-2
FBgn0266027	CR44792	asRNA:TS15
FBgn0026565	CG1315	Ass
FBgn0015905	CG4426	ast
FBgn0015591	CG13633	AstA
FBgn0266429	CG2872	AstA-R1
FBgn0039595	CG10001	AstA-R2
FBgn0032336	CG14919	AstC
FBgn0032337	CG14920	AstCC
FBgn0036790	CG7285	AstC-R1
FBgn0036789	CG13702	AstC-R2
FBgn0264629	NA	asthmatic
FBgn0020407	CG6814	asun
FBgn0261823	CG8787	Asx
FBgn0000143	NA	at
FBgn0026610	NA	AT21
FBgn0028549	NA	AT76-2A
FBgn0031876	CG9200	Atac1
FBgn0032691	CG10414	Atac2
FBgn0052343	CG32343	Atac3
FBgn0265516	NA	Atal
FBgn0035989	CG3967	Atat
FBgn0039946	CG17172	ATbp
FBgn0025720	CG9204	Ate1
FBgn0020762	CG2969	Atet
FBgn0265193	CG44246	Atf-2
FBgn0028550	CG11405	Atf3
FBgn0033010	CG3136	Atf6
FBgn0260945	CG10967	Atg1
FBgn0040780	CG12821	Atg10
FBgn0030960	CG7053	Atg101
FBgn0036255	CG10861	Atg12
FBgn0261108	CG7331	Atg13
FBgn0039636	CG11877	Atg14
FBgn0039705	CG31033	Atg16
FBgn0037363	CG1347	Atg17
FBgn0035850	CG7986	Atg18a
FBgn0032935	CG8678	Atg18b
FBgn0044452	CG1241	Atg2
FBgn0036813	CG6877	Atg3
FBgn0031298	CG4428	Atg4a
FBgn0038325	CG6194	Atg4b
FBgn0029943	CG1643	Atg5
FBgn0264325	CG5429	Atg6
FBgn0034366	CG5489	Atg7
FBgn0052672	CG32672	Atg8a
FBgn0038539	CG12334	Atg8b
FBgn0034110	CG3615	Atg9
FBgn0032194	CG4901	ath
FBgn0032422	CG6579	atilla
FBgn0036995	CG5195	atk
FBgn0039213	CG6668	atl
FBgn0034841	CG13541	atlas
FBgn0010750	CG2503	atms
FBgn0010433	CG7508	ato
FBgn0052446	CG32446	Atox1
FBgn0013672	CG34073	ATP6
FBgn0037671	CG8444	ATP6AP2
FBgn0030343	CG1886	ATP7
FBgn0013673	CG34072	ATP8
FBgn0259221	CG42321	ATP8A
FBgn0037989	CG14741	ATP8B
FBgn0002921	CG5670	Atpalpha
FBgn0020236	CG8322	ATPCL
FBgn0019644	CG8189	ATPsynB
FBgn0010217	CG11154	ATPsynbeta
FBgn0036568	CG5389	ATPsynbetaL
FBgn0039830	CG1746	ATPsynC
FBgn0016119	CG4412	ATPsynCF6
FBgn0035585	CG12027	ATPsynCF6L
FBgn0016120	CG6030	ATPsynD
FBgn0028342	CG2968	ATPsyndelta
FBgn0038224	CG3321	ATPsynE
FBgn0051477	CG31477	ATPsynepsilonL
FBgn0035032	CG4692	ATPsynF
FBgn0010612	CG6105	ATPsynG
FBgn0020235	CG7610	ATPsyngamma
FBgn0031941	CG7211	ATPsynGL
FBgn0016691	CG4307	ATPsynO
FBgn0004978	NA	ats
FBgn0012042	CG10146	AttA
FBgn0041581	CG18372	AttB
FBgn0041579	CG4740	AttC
FBgn0038530	CG7629	AttD
FBgn0000144	NA	Attenuated
FBgn0067782	CG33488	att-ORFB
FBgn0019637	CG1433	Atu
FBgn0015906	NA	atx
FBgn0029907	CG4547	Atx-1
FBgn0041188	CG5166	Atx2
FBgn0031420	CG9866	Atxn7
FBgn0028959	NA	Au
FBgn0000146	CG6137	aub
FBgn0020867	NA	auk
FBgn0000147	CG3068	aurA
FBgn0024227	CG6620	aurB
FBgn0038881	CG16791	aus
FBgn0032104	CG17009	aust
FBgn0037218	CG1107	aux
FBgn0050476	CG30476	ave
FBgn0030410	CG15727	Aven
FBgn0000148	NA	aw
FBgn0000149	NA	aw-b
FBgn0000150	CG2210	awd
FBgn0013751	CG1072	Awh
FBgn0000151	NA	awu
FBgn0014126	NA	ax
FBgn0017417	NA	axe
FBgn0035708	CG8398	axed
FBgn0026597	CG7926	Axn
FBgn0262870	CG43225	axo
FBgn0000152	CG9703	Axs
FBgn0261647	CG4272	Axud1
FBgn0025185	CG1605	az2
FBgn0033238	CG11165	azot
FBgn0000153	CG7811	b
FBgn0000154	NA	B
FBgn0023407	CG9239	B4
FBgn0004587	CG10851	B52
FBgn0024897	CG3100	b6
FBgn0038342	CG14870	B9d1
FBgn0261683	CG42730	B9d2
FBgn0004870	CG9097	bab1
FBgn0025525	CG9102	bab2
FBgn0011300	CG8224	babo
FBgn0034724	CG3624	babos
FBgn0017416	NA	bac
FBgn0031453	CG9894	Bacc
FBgn0032049	CG13095	Bace
FBgn0031977	CG7380	baf
FBgn0045866	CG11785	bai
FBgn0004979	NA	bal
FBgn0033778	CG3790	Balat
FBgn0000196	NA	bald
FBgn0260960	CG3971	Baldspot
FBgn0027889	CG6386	ball
FBgn0000158	CG10422	bam
FBgn0004862	CG7902	bap
FBgn0030093	CG7055	Bap111
FBgn0042085	CG3274	Bap170
FBgn0025716	CG6546	Bap55
FBgn0025463	CG4303	Bap60
FBgn0053470	CG33470	BaraA1
FBgn0288447	CG18279	BaraA2
FBgn0037081	CG6049	barc
FBgn0038566	CG14317	bard
FBgn0031571	CG3921	bark
FBgn0014127	CG10726	barr
FBgn0000160	NA	bas
FBgn0020866	NA	bashed
FBgn0000161	NA	bat
FBgn0000162	NA	baton
FBgn0000163	CG5055	baz
FBgn0039071	CG4434	bb8
FBgn0033844	CG6016	bbc
FBgn0034512	CG18067	Bbd
FBgn0087007	CG42230	bbg
FBgn0260237	CG42511	BBIP1
FBgn0035741	CG14825	BBS1
FBgn0033578	CG13232	BBS4
FBgn0037280	CG1126	BBS5
FBgn0031255	CG13691	BBS8
FBgn0034622	CG15666	BBS9
FBgn0024251	CG1414	bbx
FBgn0041578	NA	BC1
FBgn0040239	CG4867	bc10
FBgn0040240	NA	bc2
FBgn0039558	CG4980	BCAS2
FBgn0000166	CG1034	bcd
FBgn0000167	NA	bch
FBgn0043362	CG14001	bchs
FBgn0026149	CG17252	BCL7-like
FBgn0013432	CG3717	bcn92
FBgn0032195	CG4908	Bcs1
FBgn0000168	NA	bd
FBgn0038857	CG17282	Bdbt
FBgn0034049	CG8291	bdg
FBgn0028482	CG16857	bdl
FBgn0032512	CG9305	Bdp1
FBgn0052594	CG32594	be
FBgn0000243	NA	Beadexoid
FBgn0015602	CG10159	BEAF-32
FBgn0037660	CG18005	beag
FBgn0013433	CG4846	beat-Ia
FBgn0028645	CG7644	beat-Ib
FBgn0028644	CG4838	beat-Ic
FBgn0038498	CG14334	beat-IIa
FBgn0038494	CG4135	beat-IIb
FBgn0265607	CG12621	beat-IIIa
FBgn0053179	CG33179	beat-IIIb
FBgn0032629	CG15138	beat-IIIc
FBgn0039089	CG10152	beat-IV
FBgn0038087	CG10134	beat-Va
FBgn0038092	CG31298	beat-Vb
FBgn0038084	CG14390	beat-Vc
FBgn0039584	CG14064	beat-VI
FBgn0250908	CG42242	beat-VII
FBgn0000170	NA	bef
FBgn0036691	CG7842	beg
FBgn0263231	CG9748	bel
FBgn0005635	NA	belt
FBgn0025109	CG18642	Bem46
FBgn0000173	CG18319	ben
FBgn0000174	NA	ber
FBgn0040238	CG6264	Best1
FBgn0035696	CG10173	Best2
FBgn0036492	CG12327	Best3
FBgn0036491	CG7259	Best4
FBgn0011212	NA	bet
FBgn0260857	CG14084	Bet1
FBgn0260859	CG3911	Bet3
FBgn0260860	CG1359	Bet5
FBgn0033315	CG8734	beta3GalTII
FBgn0027538	CG8536	beta4GalNAcTA
FBgn0039625	CG14517	beta4GalNAcTB
FBgn0039258	CG11780	beta4GalT7
FBgn0008635	CG6223	betaCOP
FBgn0025724	CG6699	beta'COP
FBgn0015000	CG3469	betaggt-I
FBgn0270927	CG2135	betaGlu
FBgn0037215	CG12582	beta-Man
FBgn0030538	CG13402	betaNACtes1
FBgn0030563	CG18157	betaNACtes2
FBgn0052601	CG32601	betaNACtes3
FBgn0030566	CG18313	betaNACtes4
FBgn0262163	CR42877	betaNACtes5
FBgn0052598	CG32598	betaNACtes6
FBgn0039175	CG5706	beta-PheRS
FBgn0250788	CG5870	beta-Spec
FBgn0010357	CG18211	betaTry
FBgn0284243	CG9277	betaTub56D
FBgn0288686	CG3401	betaTub60D
FBgn0052396	CG32396	betaTub65B
FBgn0003889	CG9359	betaTub85D
FBgn0003890	CG4869	betaTub97EF
FBgn0000175	NA	bf
FBgn0035196	CG9129	Bfc
FBgn0000176	NA	Bg
FBgn0083938	CG34102	BG642163
FBgn0250831	CG34103	BG642167
FBgn0047334	CG33943	BG642312
FBgn0013753	CG7959	Bgb
FBgn0004581	CG30170	bgcn
FBgn0027348	CG4501	bgm
FBgn0000177	NA	bh
FBgn0011758	CG5529	B-H1
FBgn0004854	CG5488	B-H2
FBgn0261111	CG8616	BHD
FBgn0000179	CG3578	bi
FBgn0035871	CG7188	BI-1
FBgn0000180	CG4722	bib
FBgn0000181	CG3644	bic
FBgn0000182	CG4824	BicC
FBgn0000183	CG6605	BicD
FBgn0000184	NA	BicF
FBgn0039633	CG11873	Bicra
FBgn0000185	NA	bie
FBgn0014133	CG1822	bif
FBgn0038252	CG3509	BigH1
FBgn0039509	CG3350	bigmax
FBgn0039282	CG11848	Bili
FBgn0045759	CG18647	bin
FBgn0024491	CG6046	Bin1
FBgn0263144	CG8276	bin3
FBgn0004061	NA	bip
FBgn0026263	CG7574	bip1
FBgn0000187	NA	bis
FBgn0034626	CG10795	bisc
FBgn0004981	NA	Bit
FBgn0015365	NA	biz
FBgn0000189	NA	bk
FBgn0010520	CG4539	Bka
FBgn0000190	NA	Bkd
FBgn0000191	NA	bkl
FBgn0000193	NA	Bl
FBgn0000194	NA	bla
FBgn0035608	CG10630	blanks
FBgn0000195	NA	blc
FBgn0000197	NA	Ble
FBgn0004983	NA	bleg
FBgn0035625	CG5249	Blimp-1
FBgn0021756	NA	blis
FBgn0002906	CG6920	Blm
FBgn0004570	NA	blnd
FBgn0000198	NA	blo
FBgn0050077	CG30077	Blos1
FBgn0036118	CG14145	Blos2
FBgn0085284	CG34255	Blos3
FBgn0036105	CG14149	Blos4
FBgn0027660	CG3897	blot
FBgn0004133	CG1363	blow
FBgn0038387	CG5268	blp
FBgn0028643	NA	bls
FBgn0004062	NA	blt
FBgn0004984	NA	blu
FBgn0011211	CG3612	blw
FBgn0000200	NA	bly
FBgn0021746	NA	Bm
FBgn0085385	CG34356	bma
FBgn0036199	CG7314	Bmcp
FBgn0036449	CG5295	bmm
FBgn0000201	NA	bn
FBgn0001090	CG7088	bnb
FBgn0037007	CG5059	BNIP3
FBgn0004389	CG1480	bnk
FBgn0014135	CG4608	bnl
FBgn0000202	NA	bo
FBgn0011565	NA	boas
FBgn0040487	CG12487	BobA
FBgn0040486	NA	BobB
FBgn0040485	NA	BobC
FBgn0004132	CG30498	boca
FBgn0037719	CG9424	bocks
FBgn0000203	NA	bod
FBgn0039560	CG5514	BOD1
FBgn0053213	CG33213	Boh1
FBgn0032354	CG4788	Boh2
FBgn0040388	CG32796	boi
FBgn0029730	CG12681	boil
FBgn0011206	CG4760	bol
FBgn0050362	CG30362	boly
FBgn0034328	CG15066	BomBc1
FBgn0034331	CG15067	BomBc2
FBgn0040582	CG5791	BomBc3
FBgn0034329	CG18108	BomS1
FBgn0025583	CG18106	BomS2
FBgn0040736	CG16844	BomS3
FBgn0034330	CG18107	BomS4
FBgn0040734	CG15065	BomS5
FBgn0040733	CG15068	BomS6
FBgn0262838	CG43202	BomT1
FBgn0040735	CG16836	BomT2
FBgn0038930	CG5778	BomT3
FBgn0023097	CG5206	bon
FBgn0260942	CG6921	bond
FBgn0026261	CG4207	bonsai
FBgn0033374	CG13741	Boot
FBgn0069247	NA	bop
FBgn0287225	CG6815	bor
FBgn0259791	CG6897	bora
FBgn0015016	NA	Bora-Bora
FBgn0030346	CG11802	BORCS5
FBgn0035140	CG17180	BORCS6
FBgn0034519	CG18065	BORCS7
FBgn0000204	NA	bord
FBgn0032105	CG4454	borr
FBgn0000205	NA	bos
FBgn0000206	CG8285	boss
FBgn0000207	NA	bot
FBgn0027535	CG15110	botv
FBgn0261284	CG14430	bou
FBgn0004985	NA	bow
FBgn0000208	NA	Bowed-d
FBgn0004893	CG10021	bowl
FBgn0037205	CG11133	BoYb
FBgn0000209	NA	Bpt
FBgn0283451	CG11491	br
FBgn0033155	CG1845	Br140
FBgn0000211	NA	bra
FBgn0004988	NA	Branchlet
FBgn0010300	CG10719	brat
FBgn0000213	NA	brb
FBgn0000214	NA	brc
FBgn0050169	CG30169	Brca2
FBgn0000216	CG3096	Brd
FBgn0031947	CG7154	Brd7-9
FBgn0039654	CG14514	Brd8
FBgn0000217	NA	bre
FBgn0086694	CG10542	Bre1
FBgn0038499	CG31256	Brf
FBgn0000218	NA	brh
FBgn0013754	NA	Bri
FBgn0004986	NA	Bridged
FBgn0000219	NA	bright
FBgn0024250	CG9653	brk
FBgn0000212	CG5942	brm
FBgn0030434	CG4400	Brms1
FBgn0000221	CG4934	brn
FBgn0013755	CG7960	Bro
FBgn0000215	NA	broadened
FBgn0259246	CG42344	brp
FBgn0263599	CG5931	Brr2
FBgn0000114	CG31762	bru1
FBgn0262475	CG43065	bru2
FBgn0264001	CG43744	bru3
FBgn0266717	CG6303	Bruce
FBgn0261787	CG2478	brun
FBgn0036874	CG9472	brv1
FBgn0036712	CG16793	brv2
FBgn0040333	CG13762	brv3
FBgn0000222	NA	brw
FBgn0011785	CG31132	BRWD3
FBgn0032130	CG3838	brwl
FBgn0004101	CG3411	bs
FBgn0000225	NA	Bsb
FBgn0000226	NA	bsc
FBgn0027504	CG8878	bsd
FBgn0284256	CG10302	bsf
FBgn0261822	CG31605	Bsg
FBgn0004064	NA	Bsg95C
FBgn0004668	NA	Bsg99D
FBgn0000529	CG10604	bsh
FBgn0000229	CG5680	bsk
FBgn0067780	NA	bsl
FBgn0000230	NA	bsp
FBgn0005666	CG32019	bt
[truncated: 23,108 more rows]
